# Supplementary material for: Comparative Cytological and Gene Expression Analysis Reveals That a Common Wild Rice Inbred Line Showed Stronger Drought Tolerance Compared with the Cultivar Rice
Source: Int J Mol Sci. 2024 Jun 28;25(13):7134. doi: 10.3390/ijms25137134 (PMC11241580; doi:10.3390/ijms25137134)
Supplement: Supplementary file 1 [file ijms-25-07134-s001.zip]

Archive with 3 entries (2 files):
- ijms-3027527-supplementary/Supplementary Files/
- ijms-3027527-supplementary/Supplementary Files/Supplementary Figures.pdf
- ijms-3027527-supplementary/Supplementary Files/Supplementary Tables.xlsx
