# Supplementary material for: Comparative Cytological and Gene Expression Analysis Reveals That a Common Wild Rice Inbred Line Showed Stronger Drought Tolerance Compared with the Cultivar Rice
Source: Int J Mol Sci. 2024 Jun 28;25(13):7134. doi: 10.3390/ijms25137134 (PMC11241580; doi:10.3390/ijms25137134)
Supplement: Supplementary file 1 [file ijms-25-07134-s001.zip › ijms-3027527-supplementary/Supplementary Files/Supplementary Tables.xlsx]

## Sheet: Table S1
Table S1. Comparison of germination characteristics between the two materials under different concentrations of PEG6000
Material Name	PEG6000 Concentration	Seed Germination Rate（%）	Relative Vigor Index	Drought Tolerance Index
Huaye3	0	99.17±0.83	100	1
	0.05	99.17±0.83	69.00±1.26	0.94±0.04
	0.1	98.33±1.67	58.72±5.66	0.83±0.01
	0.15	98.33±1.67	13.67±0.47	0.68±0.04
	0.2	52.50±2.50	1.69±0.11	0.14±0.01
Dawennuo	0	97.50±1.44	100	1
	0.05	93.33±1.67	35.83±2.55	0.86±0.02
	0.1	90.00±1.44	26.25±0.52	0.77±0.04
	0.15	87.50±1.44	18.66±0.48	0.66±0.04
	0.2	25.83±1.67	1.95±0.05	0.11±0.01

## Sheet: Table S2
Table S2. Comparison of root and shoot at the thirty day of growth of two materials treated with different PEG6000 concentrations
Material Name	PEG6000 Concentration	Root Length (cm）	Root Number	Shoot Length (cm）
Huaye3	0	8.00±0.12	6.00±0.32	11.73±0.29
	0.05	14.30±0.60	6.67±0.33	11.63±0.15
	0.1	10.37±0.23	6.33±0.67	10.36±0.67
	0.15	10.33±0.27	5.60±0.25	8.90±0.06
	0.2	8.07±0.58	2.33±0.33	4.50±0.29
Dawennuo	0	9.10±0.10	14.00±0.58	19.68±0.51
	0.05	11.87±0.38	11.00±0.58	19.87±0.09
	0.1	12.93±0.54	7.60±0.40	16.13±0.34
	0.15	13.33±0.49	6.67±0.88	12.57±0.22
	0.2	3.35±0.55	1.50±0.50	8.50±0.40

## Sheet: Table S3
Table S3. Number of genes existing the genetic variation in Huaye3 compared with Dawennuo
Gene ID	Entrez Gene	SwissProt	RefSeq Protein ID	RefSeq Transcript ID	Gene Ontology Biological Process	Gene Ontology Cellular Component	Gene Ontology Molecular Function
LOC_Os01g01100	---	---	---	---	---	---	---
LOC_Os01g01200	---	---	---	---	---	---	---
LOC_Os01g01330	---	---	---	---	---	---	---
LOC_Os01g01770	---	---	---	---	---	---	---
LOC_Os01g01910	---	---	---	---	---	---	---
LOC_Os01g02000	9270401	Q657S5	NP_001172129	NM_001185200	0006810 // transport // inferred from electronic annotation /// 0006817 // phosphate ion transport // inferred from electronic annotation	0005886 // plasma membrane // inferred from electronic annotation /// 0016020 // membrane // inferred from electronic annotation /// 0016021 // integral to membrane // inferred from electronic annotation	---
LOC_Os01g02080	4326140	Q657T1	NP_001041801	NM_001048336	0000413 // protein peptidyl-prolyl isomerization // inferred from electronic annotation /// 0006457 // protein folding // inferred from electronic annotation	0009507 // chloroplast // inferred from electronic annotation /// 0009536 // plastid // inferred from reviewed computational analysis	0003755 // peptidyl-prolyl cis-trans isomerase activity // inferred from electronic annotation /// 0016853 // isomerase activity // inferred from electronic annotation
LOC_Os01g02090	4326141	Q657T0	NP_001041802	NM_001048337	---	---	---
LOC_Os01g02170	4326117	Q0JRA3	NP_001041811	NM_001048346	---	---	---
LOC_Os01g02190	4326119	B9EYV7 /// Q9ASI1	NP_001041813	NM_001048348	0006810 // transport // inferred from electronic annotation	0016020 // membrane // inferred from electronic annotation /// 0016021 // integral to membrane // inferred from electronic annotation	0005215 // transporter activity // inferred from electronic annotation
LOC_Os01g02250
LOC_Os01g02320	4326126	Q656W5	NP_001041820	NM_001048355	0006468 // protein phosphorylation // inferred from electronic annotation /// 0016310 // phosphorylation // inferred from electronic annotation	---	"0004672 // protein kinase activity // inferred from electronic annotation /// 0004674 // protein serine/threonine kinase activity // inferred from electronic annotation /// 0005524 // ATP binding // inferred from electronic annotation /// 0016301 // kinase activity // inferred from electronic annotation /// 0016772 // transferase activity, transferring phosphorus-containing groups // inferred fr…
LOC_Os01g02350	---	---	---	---	---	---	---
LOC_Os01g02360	4326102	Q9ARM8	NP_001041824	NM_001048359	0006468 // protein phosphorylation // inferred from electronic annotation /// 0016310 // phosphorylation // inferred from electronic annotation	---	"0000166 // nucleotide binding // inferred from electronic annotation /// 0004672 // protein kinase activity // inferred from electronic annotation /// 0004674 // protein serine/threonine kinase activity // inferred from electronic annotation /// 0005524 // ATP binding // inferred from electronic annotation /// 0016301 // kinase activity // inferred from electronic annotation /// 0016772 // trans…
LOC_Os01g02370	4326103	C7IWL7 /// Q656X1	NP_001172139	NM_001185210	0006468 // protein phosphorylation // inferred from electronic annotation /// 0016310 // phosphorylation // inferred from electronic annotation	---	"0004672 // protein kinase activity // inferred from electronic annotation /// 0004674 // protein serine/threonine kinase activity // inferred from electronic annotation /// 0004872 // receptor activity // inferred from electronic annotation /// 0005524 // ATP binding // inferred from electronic annotation /// 0016301 // kinase activity // inferred from electronic annotation /// 0016772 // transf…
LOC_Os01g02390	4326104	Q656W0 /// Q68PF7	NP_001041826	NM_001048361	0006468 // protein phosphorylation // inferred from electronic annotation /// 0016310 // phosphorylation // inferred from electronic annotation	---	"0000166 // nucleotide binding // inferred from electronic annotation /// 0004672 // protein kinase activity // inferred from electronic annotation /// 0004674 // protein serine/threonine kinase activity // inferred from electronic annotation /// 0005524 // ATP binding // inferred from electronic annotation /// 0016301 // kinase activity // inferred from electronic annotation /// 0016772 // trans…
LOC_Os01g02440	4326110	Q0JR82	NP_001041832	NM_001048367	0006468 // protein phosphorylation // inferred from electronic annotation	---	"0004672 // protein kinase activity // inferred from electronic annotation /// 0004674 // protein serine/threonine kinase activity // inferred from electronic annotation /// 0005524 // ATP binding // inferred from electronic annotation /// 0016772 // transferase activity, transferring phosphorus-containing groups // inferred from electronic annotation"
LOC_Os01g02520
LOC_Os01g02540
LOC_Os01g02550	---	---	---	---	---	---	---
LOC_Os01g02560	4326086	Q9FTF3	NP_001041836	NM_001048371	0006468 // protein phosphorylation // inferred from electronic annotation /// 0016310 // phosphorylation // inferred from electronic annotation	---	"0004672 // protein kinase activity // inferred from electronic annotation /// 0004674 // protein serine/threonine kinase activity // inferred from electronic annotation /// 0004872 // receptor activity // inferred from electronic annotation /// 0005524 // ATP binding // inferred from electronic annotation /// 0016301 // kinase activity // inferred from electronic annotation /// 0016772 // transf…
LOC_Os01g02570	4326087	Q0JR77	NP_001041837	NM_001048372	0006468 // protein phosphorylation // inferred from electronic annotation	0016020 // membrane // inferred from reviewed computational analysis	"0000166 // nucleotide binding // inferred from electronic annotation /// 0004672 // protein kinase activity // inferred from electronic annotation /// 0004674 // protein serine/threonine kinase activity // inferred from electronic annotation /// 0005524 // ATP binding // inferred from electronic annotation /// 0016772 // transferase activity, transferring phosphorus-containing groups // inferred…
LOC_Os01g02580	9270126	C7IXH9	NP_001172141	NM_001185212	0006468 // protein phosphorylation // inferred from electronic annotation	---	"0000166 // nucleotide binding // inferred from electronic annotation /// 0004672 // protein kinase activity // inferred from electronic annotation /// 0004674 // protein serine/threonine kinase activity // inferred from electronic annotation /// 0005524 // ATP binding // inferred from electronic annotation /// 0016772 // transferase activity, transferring phosphorus-containing groups // inferred…
LOC_Os01g02650
LOC_Os01g02670
LOC_Os01g02680	4326092	Q9FE99	NP_001041842	NM_001048377	0006468 // protein phosphorylation // inferred from electronic annotation /// 0016310 // phosphorylation // inferred from electronic annotation	---	"0000166 // nucleotide binding // inferred from electronic annotation /// 0004672 // protein kinase activity // inferred from electronic annotation /// 0004674 // protein serine/threonine kinase activity // inferred from electronic annotation /// 0005524 // ATP binding // inferred from electronic annotation /// 0016301 // kinase activity // inferred from electronic annotation /// 0016772 // trans…
LOC_Os01g02700	4326093	Q5ZE83	NP_001041843	NM_001048378	0006468 // protein phosphorylation // inferred from electronic annotation /// 0016310 // phosphorylation // inferred from electronic annotation	---	"0000166 // nucleotide binding // inferred from electronic annotation /// 0004672 // protein kinase activity // inferred from electronic annotation /// 0004674 // protein serine/threonine kinase activity // inferred from electronic annotation /// 0005524 // ATP binding // inferred from electronic annotation /// 0016301 // kinase activity // inferred from electronic annotation /// 0016772 // trans…
LOC_Os01g02720
LOC_Os01g02730	---	---	---	---	---	---	---
LOC_Os01g02740
LOC_Os01g02750
LOC_Os01g02760
LOC_Os01g02770	4326098	Q5ZE78	NP_001041848	NM_001048383	0006468 // protein phosphorylation // inferred from electronic annotation /// 0016310 // phosphorylation // inferred from electronic annotation	---	"0004672 // protein kinase activity // inferred from electronic annotation /// 0004674 // protein serine/threonine kinase activity // inferred from electronic annotation /// 0005524 // ATP binding // inferred from electronic annotation /// 0016301 // kinase activity // inferred from electronic annotation /// 0016772 // transferase activity, transferring phosphorus-containing groups // inferred fr…
LOC_Os01g02780	4326099	Q5ZE77	NP_001041849	NM_001048384	0006468 // protein phosphorylation // inferred from electronic annotation /// 0016310 // phosphorylation // inferred from electronic annotation	---	"0000166 // nucleotide binding // inferred from electronic annotation /// 0004672 // protein kinase activity // inferred from electronic annotation /// 0004674 // protein serine/threonine kinase activity // inferred from electronic annotation /// 0005524 // ATP binding // inferred from electronic annotation /// 0016301 // kinase activity // inferred from electronic annotation /// 0016772 // trans…
LOC_Os01g02790	4326067	Q0JR64	NP_001041850	NM_001048385	0006468 // protein phosphorylation // inferred from electronic annotation	---	"0004672 // protein kinase activity // inferred from electronic annotation /// 0004674 // protein serine/threonine kinase activity // inferred from electronic annotation /// 0005524 // ATP binding // inferred from electronic annotation /// 0016772 // transferase activity, transferring phosphorus-containing groups // inferred from electronic annotation /// 0030247 // polysaccharide binding // infe…
LOC_Os01g02800	4326068	Q5ZE76	NP_001041851	NM_001048386	0006468 // protein phosphorylation // inferred from electronic annotation /// 0016310 // phosphorylation // inferred from electronic annotation	0016023 // cytoplasmic membrane-bounded vesicle // inferred from reviewed computational analysis	"0000166 // nucleotide binding // inferred from electronic annotation /// 0004672 // protein kinase activity // inferred from electronic annotation /// 0004674 // protein serine/threonine kinase activity // inferred from electronic annotation /// 0005524 // ATP binding // inferred from electronic annotation /// 0016301 // kinase activity // inferred from electronic annotation /// 0016772 // trans…
LOC_Os01g02810	4326069	Q0JR62	NP_001041852	NM_001048387	0006468 // protein phosphorylation // inferred from electronic annotation	0016023 // cytoplasmic membrane-bounded vesicle // inferred from reviewed computational analysis	"0004672 // protein kinase activity // inferred from electronic annotation /// 0004674 // protein serine/threonine kinase activity // inferred from electronic annotation /// 0005524 // ATP binding // inferred from electronic annotation /// 0016772 // transferase activity, transferring phosphorus-containing groups // inferred from electronic annotation"
LOC_Os01g02840	4326071	Q9FTZ8	NP_001041854	NM_001048389	0006468 // protein phosphorylation // inferred from electronic annotation /// 0016310 // phosphorylation // inferred from electronic annotation	---	"0004672 // protein kinase activity // inferred from electronic annotation /// 0004674 // protein serine/threonine kinase activity // inferred from electronic annotation /// 0005524 // ATP binding // inferred from electronic annotation /// 0016301 // kinase activity // inferred from electronic annotation /// 0016772 // transferase activity, transferring phosphorus-containing groups // inferred fr…
LOC_Os01g02860	9271324	C7IXI2	NP_001172145	NM_001185216	---	---	---
LOC_Os01g02870	4326073	Q9FTZ6	NP_001041856	NM_001048391	---	0016020 // membrane // inferred from electronic annotation	---
LOC_Os01g02980	---	---	---	---	---	---	---
LOC_Os01g03390	9267088	C7IXI5	NP_001172154	NM_001185225	---	---	---
LOC_Os01g03410
LOC_Os01g03420	---	---	---	---	---	---	---
LOC_Os01g03452	---	---	---	---	---	---	---
LOC_Os01g03600
LOC_Os01g03620	4325983	Q5ZE01	NP_001041899	NM_001048434	0010073 // meristem maintenance // inferred from electronic annotation /// 0016036 // cellular response to phosphate starvation // inferred from electronic annotation /// 0055114 // oxidation-reduction process // inferred from electronic annotation /// 0080167 // response to karrikin // inferred from electronic annotation	0005618 // cell wall // inferred from electronic annotation /// 0005783 // endoplasmic reticulum // inferred from electronic annotation /// 0016020 // membrane // inferred from electronic annotation	"0005507 // copper ion binding // inferred from electronic annotation /// 0016491 // oxidoreductase activity // inferred from electronic annotation /// 0016682 // oxidoreductase activity, acting on diphenols and related substances as donors, oxygen as acceptor // inferred from electronic annotation"
LOC_Os01g03630	4325984	Q5ZE00	NP_001041900	NM_001048435	0010073 // meristem maintenance // inferred from electronic annotation /// 0016036 // cellular response to phosphate starvation // inferred from electronic annotation /// 0055114 // oxidation-reduction process // inferred from electronic annotation /// 0080167 // response to karrikin // inferred from electronic annotation	0005618 // cell wall // inferred from electronic annotation /// 0005783 // endoplasmic reticulum // inferred from electronic annotation /// 0016020 // membrane // inferred from electronic annotation	"0005507 // copper ion binding // inferred from electronic annotation /// 0016491 // oxidoreductase activity // inferred from electronic annotation /// 0016682 // oxidoreductase activity, acting on diphenols and related substances as donors, oxygen as acceptor // inferred from electronic annotation"
LOC_Os01g03640	9267869	A2ZNT5 /// Q5ZDZ9	NP_001172157	NM_001185228	0010073 // meristem maintenance // inferred from electronic annotation /// 0016036 // cellular response to phosphate starvation // inferred from electronic annotation /// 0055114 // oxidation-reduction process // inferred from electronic annotation /// 0080167 // response to karrikin // inferred from electronic annotation	0005618 // cell wall // inferred from electronic annotation /// 0005783 // endoplasmic reticulum // inferred from electronic annotation /// 0016020 // membrane // inferred from electronic annotation	"0005507 // copper ion binding // inferred from electronic annotation /// 0016491 // oxidoreductase activity // inferred from electronic annotation /// 0016682 // oxidoreductase activity, acting on diphenols and related substances as donors, oxygen as acceptor // inferred from electronic annotation /// 0046872 // metal ion binding // inferred from electronic annotation"
LOC_Os01g03670	4325988	Q9FTS0	NP_001041904	NM_001048439	0044237 // cellular metabolic process // inferred from electronic annotation	---	0000166 // nucleotide binding // inferred from electronic annotation /// 0003824 // catalytic activity // inferred from electronic annotation /// 0050662 // coenzyme binding // inferred from electronic annotation
LOC_Os01g03680	4325989	Q9FTR9	NP_001041905	NM_001048440	0010466 // negative regulation of peptidase activity // inferred from electronic annotation	0005576 // extracellular region // inferred from electronic annotation	0004867 // serine-type endopeptidase inhibitor activity // inferred from electronic annotation /// 0030414 // peptidase inhibitor activity // inferred from electronic annotation
LOC_Os01g03800
LOC_Os01g03860
LOC_Os01g03989
LOC_Os01g04005	---	---	---	---	---	---	---
LOC_Os01g04010
LOC_Os01g04070	4325795	Q0JQY4	NP_001041930	NM_001048465	---	0016023 // cytoplasmic membrane-bounded vesicle // inferred from reviewed computational analysis	---
LOC_Os01g04090	4325798	Q5ZCM0	NP_001041932	NM_001048467	---	0005739 // mitochondrion // inferred from reviewed computational analysis	---
LOC_Os01g04140
LOC_Os01g04150
LOC_Os01g04200	4325805	Q5ZCN1	NP_001041939	NM_001048474	---	---	0016787 // hydrolase activity // inferred from electronic annotation
LOC_Os01g04220	4325806	Q5ZCL3	NP_001041940	NM_001048475	---	0016020 // membrane // inferred from electronic annotation	0008375 // acetylglucosaminyltransferase activity // inferred from electronic annotation
LOC_Os01g04320	---	---	---	---	---	---	---
LOC_Os01g04324	9270186	C7IW77	NP_001172164	NM_001185235	---	---	---
LOC_Os01g04330	4325693	Q5ZCK5	NP_001041950	NM_001048485	---	---	0005509 // calcium ion binding // inferred from electronic annotation
LOC_Os01g04409	4325700	Q5ZC67	NP_001041957	NM_001048492	0006468 // protein phosphorylation // inferred from electronic annotation /// 0016310 // phosphorylation // inferred from electronic annotation	0005886 // plasma membrane // inferred from electronic annotation	"0000166 // nucleotide binding // inferred from electronic annotation /// 0004672 // protein kinase activity // inferred from electronic annotation /// 0004674 // protein serine/threonine kinase activity // inferred from electronic annotation /// 0005524 // ATP binding // inferred from electronic annotation /// 0016301 // kinase activity // inferred from electronic annotation /// 0016772 // trans…
LOC_Os01g04430	9270122	---	NP_001173933	NM_001187004	---	---	---
LOC_Os01g04450	4325670	Q5ZC64	NP_001041960	NM_001048495	0006468 // protein phosphorylation // inferred from electronic annotation /// 0016310 // phosphorylation // inferred from electronic annotation	0005886 // plasma membrane // inferred from electronic annotation	"0000166 // nucleotide binding // inferred from electronic annotation /// 0004672 // protein kinase activity // inferred from electronic annotation /// 0004674 // protein serine/threonine kinase activity // inferred from electronic annotation /// 0004872 // receptor activity // inferred from electronic annotation /// 0005524 // ATP binding // inferred from electronic annotation /// 0016301 // kin…
LOC_Os01g04470	4325672	---	NP_001041962	NM_001048497	---	---	---
LOC_Os01g04480	4325673	Q0JQV1	NP_001041963	NM_001048498	0006468 // protein phosphorylation // inferred from electronic annotation	0016023 // cytoplasmic membrane-bounded vesicle // inferred from reviewed computational analysis	"0004672 // protein kinase activity // inferred from electronic annotation /// 0004674 // protein serine/threonine kinase activity // inferred from electronic annotation /// 0005524 // ATP binding // inferred from electronic annotation /// 0016772 // transferase activity, transferring phosphorus-containing groups // inferred from electronic annotation /// 0030247 // polysaccharide binding // infe…
LOC_Os01g04490
LOC_Os01g04500
LOC_Os01g04520
LOC_Os01g04530	---	---	---	---	---	---	---
LOC_Os01g04540
LOC_Os01g04550	---	---	---	---	---	---	---
LOC_Os01g04560	---	---	---	---	---	---	---
LOC_Os01g04570	4325680	Q5ZC57	NP_001041969	NM_001048504	0006468 // protein phosphorylation // inferred from electronic annotation /// 0016310 // phosphorylation // inferred from electronic annotation	---	"0000166 // nucleotide binding // inferred from electronic annotation /// 0004672 // protein kinase activity // inferred from electronic annotation /// 0004674 // protein serine/threonine kinase activity // inferred from electronic annotation /// 0004872 // receptor activity // inferred from electronic annotation /// 0005524 // ATP binding // inferred from electronic annotation /// 0016301 // kin…
LOC_Os01g04580	4325681	A5JS88 /// Q5ZC55	NP_001041970	NM_001048505	0006468 // protein phosphorylation // inferred from electronic annotation /// 0016310 // phosphorylation // inferred from electronic annotation	---	"0004672 // protein kinase activity // inferred from electronic annotation /// 0004674 // protein serine/threonine kinase activity // inferred from electronic annotation /// 0004872 // receptor activity // inferred from electronic annotation /// 0005524 // ATP binding // inferred from electronic annotation /// 0016301 // kinase activity // inferred from electronic annotation /// 0016772 // transf…
LOC_Os01g04620	4325684	Q5ZC52	NP_001041973	NM_001048508	0006541 // glutamine metabolic process // inferred from electronic annotation	---	0016787 // hydrolase activity // inferred from electronic annotation
LOC_Os01g04650	4325473	---	NP_001041976	NM_001048511	---	---	---
LOC_Os01g04699
LOC_Os01g04720	4325477	B7EU05 /// Q5ZDH7	NP_001041980	NM_001048515	0016310 // phosphorylation // inferred from electronic annotation	0005773 // vacuole // inferred from electronic annotation /// 0005886 // plasma membrane // inferred from electronic annotation	0004872 // receptor activity // inferred from electronic annotation /// 0016301 // kinase activity // inferred from electronic annotation
LOC_Os01g04740	---	---	---	---	---	---	---
LOC_Os01g04800	4325479	Q9AWS0	NP_001041982	NM_001048517	"0006351 // transcription, DNA-dependent // inferred from electronic annotation /// 0006355 // regulation of transcription, DNA-dependent // inferred from electronic annotation /// 0009741 // response to brassinosteroid stimulus // inferred from electronic annotation /// 0009910 // negative regulation of flower development // inferred from electronic annotation /// 0048366 // leaf development // …	0005634 // nucleus // inferred from electronic annotation	0003677 // DNA binding // inferred from electronic annotation /// 0003700 // sequence-specific DNA binding transcription factor activity // inferred from electronic annotation
LOC_Os01g04840	---	---	---	---	---	---	---
LOC_Os01g04860	4325481	Q5ZEN6	NP_001041984	NM_001048519	---	---	---
LOC_Os01g04880	4325484	Q0JQS7	NP_001041987	NM_001048522	---	---	---
LOC_Os01g04900	4325486	Q0JQS5	NP_001041989	NM_001048524	0006508 // proteolysis // inferred from electronic annotation	0009507 // chloroplast // inferred from electronic annotation /// 0009535 // chloroplast thylakoid membrane // inferred from electronic annotation /// 0009536 // plastid // inferred from reviewed computational analysis /// 0016020 // membrane // inferred from reviewed computational analysis	0004222 // metalloendopeptidase activity // inferred from electronic annotation
LOC_Os01g04920	4325452	Q5ZBM2	NP_001041991	NM_001048526	0009058 // biosynthetic process // inferred from electronic annotation /// 0009247 // glycolipid biosynthetic process // inferred from electronic annotation /// 0016036 // cellular response to phosphate starvation // inferred from electronic annotation	0009507 // chloroplast // inferred from electronic annotation /// 0009941 // chloroplast envelope // inferred from electronic annotation	0008194 // UDP-glycosyltransferase activity // inferred from electronic annotation /// 0046510 // UDP-sulfoquinovose:DAG sulfoquinovosyltransferase activity // inferred from electronic annotation
LOC_Os01g04970	---	---	---	---	---	---	---
LOC_Os01g05000	---	---	---	---	---	---	---
LOC_Os01g05020	4325459	Q9FU79	NP_001041997	NM_001048532	---	---	---
LOC_Os01g05030
LOC_Os01g05040	---	---	---	---	---	---	---
LOC_Os01g05120	---	---	---	---	---	---	---
LOC_Os01g05130	4325469	Q5ZBL4	NP_001042005	NM_001048540	---	---	---
LOC_Os01g05160	4325202	---	NP_001042008	NM_001048543	---	---	---
LOC_Os01g05170	9269529	C7IXL9	NP_001172173	NM_001185244	---	---	---
LOC_Os01g05260	---	---	---	---	---	---	---
LOC_Os01g05280	---	---	---	---	---	---	---
LOC_Os01g05310	9268103	B9ESU9	NP_001172178	NM_001185249	---	---	---
LOC_Os01g05350	---	---	---	---	---	---	---
LOC_Os01g05370
LOC_Os01g05400	---	---	---	---	---	---	---
LOC_Os01g05410	---	---	---	---	---	---	---
LOC_Os01g05450	---	---	---	---	---	---	---
LOC_Os01g05460	9271871	Q5ZDL6	NP_001172182	NM_001185253	---	---	---
LOC_Os01g05530	4325215	Q5ZEE1	NP_001042020	NM_001048555	---	---	---
LOC_Os01g05560	4325217	Q5ZED9	NP_001042022	NM_001048557	---	---	---
LOC_Os01g05570
LOC_Os01g05580
LOC_Os01g05590	---	---	---	---	---	---	---
LOC_Os01g05600
LOC_Os01g05620	4324511	B9A1G4	NP_001042025	NM_001048560	0006952 // defense response // inferred from electronic annotation	---	0043531 // ADP binding // inferred from electronic annotation
LOC_Os01g05640	4324513	B9A1H1 /// Q5ZED4	NP_001042027	NM_001048562	0006468 // protein phosphorylation // inferred from electronic annotation /// 0016310 // phosphorylation // inferred from electronic annotation	0005886 // plasma membrane // inferred from electronic annotation /// 0009507 // chloroplast // inferred from electronic annotation	"0004672 // protein kinase activity // inferred from electronic annotation /// 0004674 // protein serine/threonine kinase activity // inferred from electronic annotation /// 0005524 // ATP binding // inferred from electronic annotation /// 0016301 // kinase activity // inferred from electronic annotation /// 0016772 // transferase activity, transferring phosphorus-containing groups // inferred fr…
LOC_Os01g05730
LOC_Os01g05770	9271416	---	NP_001172185	NM_001185256	---	---	---
LOC_Os01g05810	4324525	Q0JQM5	NP_001042039	NM_001048574	0006751 // glutathione catabolic process // inferred from electronic annotation /// 0006805 // xenobiotic metabolic process // inferred from electronic annotation	0005773 // vacuole // inferred from electronic annotation	0003840 // gamma-glutamyltransferase activity // inferred from electronic annotation /// 0016756 // glutathione gamma-glutamylcysteinyltransferase activity // inferred from electronic annotation
LOC_Os01g05850
LOC_Os01g05860	9270198	Q9LGI6	NP_001172186	NM_001185257	---	0022626 // cytosolic ribosome // inferred from electronic annotation	---
LOC_Os01g05870	4324494	Q9LGI5	NP_001042043	NM_001048578	0006468 // protein phosphorylation // inferred from electronic annotation	---	"0004672 // protein kinase activity // inferred from electronic annotation /// 0004674 // protein serine/threonine kinase activity // inferred from electronic annotation /// 0005524 // ATP binding // inferred from electronic annotation /// 0016772 // transferase activity, transferring phosphorus-containing groups // inferred from electronic annotation"
LOC_Os01g05880	---	---	---	---	---	---	---
LOC_Os01g05890	---	---	---	---	---	---	---
LOC_Os01g06030	4324506	Q5ZD69	NP_001042055	NM_001048590	---	---	---
LOC_Os01g06040	---	---	---	---	---	---	---
LOC_Os01g06050	4324507	Q5ZD78	NP_001042056	NM_001048591	---	---	---
LOC_Os01g06070	---	---	---	---	---	---	---
LOC_Os01g06160
LOC_Os01g06280	4324079	Q943P7	NP_001042065	NM_001048600	0006468 // protein phosphorylation // inferred from electronic annotation /// 0016310 // phosphorylation // inferred from electronic annotation	---	"0004672 // protein kinase activity // inferred from electronic annotation /// 0004674 // protein serine/threonine kinase activity // inferred from electronic annotation /// 0004872 // receptor activity // inferred from electronic annotation /// 0005524 // ATP binding // inferred from electronic annotation /// 0016301 // kinase activity // inferred from electronic annotation /// 0016772 // transf…
LOC_Os01g06310	4324081	Q943P5	NP_001042067	NM_001048602	---	---	---
LOC_Os01g06320	4324082	Q0JQJ6	NP_001042068	NM_001048603	---	---	0003677 // DNA binding // inferred from electronic annotation
LOC_Os01g06330
LOC_Os01g06360
LOC_Os01g06380	---	---	---	---	---	---	---
LOC_Os01g06450	---	---	---	---	---	---	---
LOC_Os01g06490	4324053	Q5ZCC2	NP_001042076	NM_001048611	0006508 // proteolysis // inferred from electronic annotation	0005773 // vacuole // inferred from electronic annotation	0004180 // carboxypeptidase activity // inferred from electronic annotation /// 0004185 // serine-type carboxypeptidase activity // inferred from electronic annotation
LOC_Os01g06530
LOC_Os01g06550	4324058	Q5ZEL8	NP_001042080	NM_001048615	"0006355 // regulation of transcription, DNA-dependent // inferred from electronic annotation"	0005634 // nucleus // inferred from electronic annotation	0003700 // sequence-specific DNA binding transcription factor activity // inferred from electronic annotation /// 0008270 // zinc ion binding // inferred from electronic annotation
LOC_Os01g06570	---	---	---	---	---	---	---
LOC_Os01g06650
LOC_Os01g06680	9266113	Q7F814	NP_001172189	NM_001185260	0016310 // phosphorylation // inferred from electronic annotation	---	0003676 // nucleic acid binding // inferred from electronic annotation /// 0004872 // receptor activity // inferred from electronic annotation /// 0008270 // zinc ion binding // inferred from electronic annotation /// 0016301 // kinase activity // inferred from electronic annotation /// 0030246 // carbohydrate binding // inferred from electronic annotation /// 0046872 // metal ion binding // infe…
LOC_Os01g06690	---	---	---	---	---	---	---
LOC_Os01g06700	---	---	---	---	---	---	---
LOC_Os01g06720	---	---	---	---	---	---	---
LOC_Os01g06730	9268594	---	NP_001172190	NM_001185261	---	---	---
LOC_Os01g06750	4324069	Q0JQH3	NP_001042091	NM_001048626	---	---	---
LOC_Os01g06760	4324070	---	NP_001042092	NM_001048627	---	0016023 // cytoplasmic membrane-bounded vesicle // inferred from reviewed computational analysis	---
LOC_Os01g06770
LOC_Os01g06790	4324405	Q0JQH1	NP_001042093	NM_001048628	---	0016023 // cytoplasmic membrane-bounded vesicle // inferred from reviewed computational analysis	---
LOC_Os01g06800	---	---	---	---	---	---	---
LOC_Os01g06810
LOC_Os01g06820
LOC_Os01g06882	9272381	Q5VR28	NP_001172191	NM_001185262	---	---	---
LOC_Os01g06890
LOC_Os01g06920	4324411	Q0JQG4	NP_001042100	NM_001048635	---	---	---
LOC_Os01g06940	---	---	---	---	---	---	---
LOC_Os01g06950
LOC_Os01g06960
LOC_Os01g06980	---	---	---	---	---	---	---
LOC_Os01g06990
LOC_Os01g07010	---	---	---	---	---	---	---
LOC_Os01g07020
LOC_Os01g07030	---	---	---	---	---	---	---
LOC_Os01g07050
LOC_Os01g07070	4324412	Q0JQG3	NP_001042101	NM_001048636	---	0009507 // chloroplast // inferred from electronic annotation	0000166 // nucleotide binding // inferred from electronic annotation /// 0003676 // nucleic acid binding // inferred from electronic annotation
LOC_Os01g07080	4324413	B7EFB7 /// Q761Z9	NP_001042102	NM_001048637	---	---	0000166 // nucleotide binding // inferred from electronic annotation /// 0003676 // nucleic acid binding // inferred from electronic annotation /// 0003723 // RNA binding // inferred from electronic annotation /// 0004386 // helicase activity // inferred from electronic annotation /// 0005524 // ATP binding // inferred from electronic annotation /// 0008026 // ATP-dependent helicase activity // i…
LOC_Os01g07180	---	---	---	---	---	---	---
LOC_Os01g07200	4327139	Q942N7	NP_001042112	NM_001048647	0090305 // nucleic acid phosphodiester bond hydrolysis // inferred from electronic annotation	---	"0003676 // nucleic acid binding // inferred from electronic annotation /// 0004518 // nuclease activity // inferred from electronic annotation /// 0016788 // hydrolase activity, acting on ester bonds // inferred from electronic annotation"
LOC_Os01g07280	---	---	---	---	---	---	---
LOC_Os01g07340	9268026	Q5VQG1	NP_001172197	NM_001185268	---	---	---
LOC_Os01g07470
LOC_Os01g07660	9269359	Q5VQL7	NP_001172199	NM_001185270	---	0009536 // plastid // inferred from reviewed computational analysis	---
LOC_Os01g07840
LOC_Os01g07860
LOC_Os01g07880	4327123	Q0JQA4	NP_001042160	NM_001048695	"0006355 // regulation of transcription, DNA-dependent // inferred from electronic annotation"	0009536 // plastid // inferred from reviewed computational analysis	0003700 // sequence-specific DNA binding transcription factor activity // inferred from electronic annotation /// 0043565 // sequence-specific DNA binding // inferred from electronic annotation /// 0046983 // protein dimerization activity // inferred from electronic annotation
LOC_Os01g07900	4327125	Q5VR09	NP_001042162	NM_001048697	---	---	---
LOC_Os01g07920	4327127	B7EHY4 /// Q5VR08	NP_001042164	NM_001048699	0055114 // oxidation-reduction process // inferred from electronic annotation	---	"0005506 // iron ion binding // inferred from electronic annotation /// 0016705 // oxidoreductase activity, acting on paired donors, with incorporation or reduction of molecular oxygen // inferred from electronic annotation /// 0031418 // L-ascorbic acid binding // inferred from electronic annotation"
LOC_Os01g07930	4327128	B7F0G8 /// Q5VR07	NP_001042165	NM_001048700	---	---	0003676 // nucleic acid binding // inferred from electronic annotation /// 0003677 // DNA binding // inferred from electronic annotation /// 0008270 // zinc ion binding // inferred from electronic annotation /// 0046872 // metal ion binding // inferred from electronic annotation
LOC_Os01g07940	4327129	Q94E49	NP_001042166	NM_001048701	0006468 // protein phosphorylation // inferred from electronic annotation /// 0007275 // multicellular organismal development // inferred from electronic annotation /// 0009734 // auxin mediated signaling pathway // inferred from electronic annotation /// 0016310 // phosphorylation // inferred from electronic annotation /// 0048825 // cotyledon development // inferred from electronic annotation	---	"0000166 // nucleotide binding // inferred from electronic annotation /// 0004672 // protein kinase activity // inferred from electronic annotation /// 0004674 // protein serine/threonine kinase activity // inferred from electronic annotation /// 0005524 // ATP binding // inferred from electronic annotation /// 0016301 // kinase activity // inferred from electronic annotation /// 0016740 // trans…
LOC_Os01g08010	4326214	Q5VQZ6	NP_001042173	NM_001048708	---	---	---
LOC_Os01g08070
LOC_Os01g08110	4326220	Q9FU67	NP_001042179	NM_001048714	0008152 // metabolic process // inferred from electronic annotation /// 0010224 // response to UV-B // inferred from electronic annotation /// 0016131 // brassinosteroid metabolic process // inferred from electronic annotation /// 0051555 // flavonol biosynthetic process // inferred from electronic annotation /// 0051707 // response to other organism // inferred from electronic annotation	---	"0016740 // transferase activity // inferred from electronic annotation /// 0016757 // transferase activity, transferring glycosyl groups // inferred from electronic annotation /// 0016758 // transferase activity, transferring hexosyl groups // inferred from electronic annotation /// 0035251 // UDP-glucosyltransferase activity // inferred from electronic annotation /// 0046527 // glucosyltransfer…
LOC_Os01g08160	4326224	Q5VRW2	NP_001042183	NM_001048718	---	---	0003677 // DNA binding // inferred from electronic annotation
LOC_Os01g08250
LOC_Os01g08280	4323867	B7F819 /// Q5VRD9	NP_001042189	NM_001048724	---	0005739 // mitochondrion // inferred from electronic annotation	---
LOC_Os01g08520	4325352	Q5VR42	NP_001042207	NM_001048742	---	0005739 // mitochondrion // inferred from reviewed computational analysis	---
LOC_Os01g08530
LOC_Os01g08570	9271331	C7IXT1	NP_001172205	NM_001185276	0055114 // oxidation-reduction process // inferred from electronic annotation	---	"0005506 // iron ion binding // inferred from electronic annotation /// 0016491 // oxidoreductase activity // inferred from electronic annotation /// 0016705 // oxidoreductase activity, acting on paired donors, with incorporation or reduction of molecular oxygen // inferred from electronic annotation /// 0016706 // oxidoreductase activity, acting on paired donors, with incorporation or reduction …
LOC_Os01g08600	---	---	---	---	---	---	---
LOC_Os01g08630	9271473	C7IXT2	NP_001172207	NM_001185278	---	---	---
LOC_Os01g08640
LOC_Os01g08740	---	---	---	---	---	---	---
LOC_Os01g08820	9271558	A2ZQ19	NP_001172210	NM_001185281	---	---	0008270 // zinc ion binding // inferred from electronic annotation /// 0046872 // metal ion binding // inferred from electronic annotation
LOC_Os01g08930	4325344	B9ETI6 /// Q5VRY0	NP_001042234	NM_001048769	0006200 // ATP catabolic process // inferred from electronic annotation /// 0080158 // chloroplast ribulose bisphosphate carboxylase complex biogenesis // inferred from electronic annotation	0009507 // chloroplast // inferred from electronic annotation	0000166 // nucleotide binding // inferred from electronic annotation /// 0003676 // nucleic acid binding // inferred from electronic annotation /// 0003723 // RNA binding // inferred from electronic annotation /// 0004386 // helicase activity // inferred from electronic annotation /// 0005524 // ATP binding // inferred from electronic annotation /// 0008026 // ATP-dependent helicase activity // i…
LOC_Os01g08940	---	---	---	---	---	---	---
LOC_Os01g08950	4325345	Q0JQ29	NP_001042235	NM_001048770	---	---	---
LOC_Os01g08990	---	---	---	---	---	---	---
LOC_Os01g09330	---	---	---	---	---	---	---
LOC_Os01g09340	9267956	C7IXU9	NP_001172213	NM_001185284	---	---	---
LOC_Os01g09370	9270422	C7IWD4	NP_001172214	NM_001185285	---	0016023 // cytoplasmic membrane-bounded vesicle // inferred from reviewed computational analysis	---
LOC_Os01g09420	4326773	Q5SNI5	NP_001042261	NM_001048796	---	---	---
LOC_Os01g09450	4326775	Q0JQ01 /// Q9LG86	NP_001042263	NM_001048798	"0006351 // transcription, DNA-dependent // inferred from electronic annotation /// 0006355 // regulation of transcription, DNA-dependent // inferred from electronic annotation /// 0009733 // response to auxin stimulus // inferred by curator /// 0009734 // auxin mediated signaling pathway // inferred from electronic annotation"	0005634 // nucleus // inferred from electronic annotation	0046983 // protein dimerization activity // inferred from electronic annotation
LOC_Os01g09460	4326776	B7E9B5 /// Q0JQ00 /// Q1WM15	NP_001042264	NM_001048799	0005975 // carbohydrate metabolic process // inferred from electronic annotation /// 0006096 // glycolysis // inferred from electronic annotation /// 0009747 // hexokinase-dependent signaling // inferred from electronic annotation /// 0010182 // sugar mediated signaling pathway // inferred from electronic annotation /// 0010255 // glucose mediated signaling pathway // inferred from electronic ann…	0005634 // nucleus // inferred from electronic annotation /// 0005739 // mitochondrion // inferred from electronic annotation /// 0005773 // vacuole // inferred from electronic annotation /// 0005886 // plasma membrane // inferred from electronic annotation /// 0009536 // plastid // inferred from electronic annotation /// 0016020 // membrane // inferred from electronic annotation	"0000166 // nucleotide binding // inferred from electronic annotation /// 0004340 // glucokinase activity // inferred from electronic annotation /// 0004396 // hexokinase activity // inferred from electronic annotation /// 0005524 // ATP binding // inferred from electronic annotation /// 0008270 // zinc ion binding // inferred from electronic annotation /// 0008865 // fructokinase activity // inf…
LOC_Os01g09520
LOC_Os01g09590	4327303	Q9LG70	NP_001042275	NM_001048810	---	---	0003677 // DNA binding // inferred from electronic annotation
LOC_Os01g09600
LOC_Os01g09660	---	---	---	---	---	---	---
LOC_Os01g09665
LOC_Os01g09710	---	---	---	---	---	---	---
LOC_Os01g09720
LOC_Os01g09730	4327309	Q5SNG7	NP_001042280	NM_001048815	---	---	---
LOC_Os01g09770	---	---	---	---	---	---	---
LOC_Os01g09900	4327324	Q5SMX5	NP_001042292	NM_001048827	---	---	---
LOC_Os01g09960
LOC_Os01g10010	4327326	B7FAB9	NP_001042294	NM_001048829	---	---	---
LOC_Os01g10050	9268869	C7IWH5	NP_001172219	NM_001185290	---	---	0003676 // nucleic acid binding // inferred from electronic annotation /// 0005524 // ATP binding // inferred from electronic annotation /// 0008026 // ATP-dependent helicase activity // inferred from electronic annotation
LOC_Os01g10120
LOC_Os01g10370	4327064	Q8LRE9	NP_001042318	NM_001048853	"0006351 // transcription, DNA-dependent // inferred from electronic annotation /// 0006355 // regulation of transcription, DNA-dependent // inferred from electronic annotation"	0005634 // nucleus // inferred from electronic annotation	0003677 // DNA binding // inferred from electronic annotation /// 0003700 // sequence-specific DNA binding transcription factor activity // inferred from electronic annotation
LOC_Os01g10380
LOC_Os01g10390
LOC_Os01g10520	---	---	---	---	---	---	---
LOC_Os01g10530	4327072	Q5QN37	NP_001042326	NM_001048861	---	---	---
LOC_Os01g10550	---	---	---	---	---	---	---
LOC_Os01g10700	---	---	---	---	---	---	---
LOC_Os01g10720
LOC_Os01g10790	4327083	Q5QNL8	NP_001042336	NM_001048871	---	---	---
LOC_Os01g10840	4327089	Q0JPS3	NP_001042341	NM_001048876	0006468 // protein phosphorylation // inferred from electronic annotation /// 0009729 // detection of brassinosteroid stimulus // inferred from electronic annotation /// 0009733 // response to auxin stimulus // inferred from electronic annotation /// 0009742 // brassinosteroid mediated signaling pathway // inferred from electronic annotation /// 0009825 // multidimensional cell growth // inferred…	0005829 // cytosol // inferred from electronic annotation /// 0005886 // plasma membrane // inferred from electronic annotation	"0004672 // protein kinase activity // inferred from electronic annotation /// 0004674 // protein serine/threonine kinase activity // inferred from electronic annotation /// 0005524 // ATP binding // inferred from electronic annotation /// 0016772 // transferase activity, transferring phosphorus-containing groups // inferred from electronic annotation"
LOC_Os01g10850	4327090	Q5QNM7	NP_001042342	NM_001048877	0006979 // response to oxidative stress // inferred from electronic annotation /// 0055114 // oxidation-reduction process // inferred from electronic annotation	---	0004601 // peroxidase activity // inferred from electronic annotation /// 0016491 // oxidoreductase activity // inferred from electronic annotation /// 0020037 // heme binding // inferred from electronic annotation /// 0046872 // metal ion binding // inferred from electronic annotation
LOC_Os01g10860	4327091	Q0JPS1 /// Q9LWM7	NP_001042343	NM_001048878	---	0005739 // mitochondrion // inferred from reviewed computational analysis	---
LOC_Os01g10880
LOC_Os01g10920	---	---	---	---	---	---	---
LOC_Os01g10940
LOC_Os01g10970	4325526	Q5QNB2	NP_001042353	NM_001048888	---	0016020 // membrane // inferred from electronic annotation	---
LOC_Os01g11140
LOC_Os01g11330
LOC_Os01g11650	---	---	---	---	---	---	---
LOC_Os01g11680
LOC_Os01g11770	---	---	---	---	---	---	---
LOC_Os01g11780	---	---	---	---	---	---	---
LOC_Os01g11820	4324577	Q5QNF4	NP_001042403	NM_001048938	---	---	---
LOC_Os01g11870
LOC_Os01g11920	4324584	Q5QNE5	NP_001042410	NM_001048945	0045454 // cell redox homeostasis // inferred from electronic annotation	---	---
LOC_Os01g12020	4324640	Q0JPJ4	NP_001042420	NM_001048955	0006869 // lipid transport // inferred from electronic annotation	0016023 // cytoplasmic membrane-bounded vesicle // inferred from reviewed computational analysis	0008289 // lipid binding // inferred from electronic annotation
LOC_Os01g12100	4324646	Q0JPI8	NP_001042426	NM_001048961	---	0009536 // plastid // inferred from reviewed computational analysis	---
LOC_Os01g12304	4326703	Q0JPH3	NP_001042441	NM_001048976	0006629 // lipid metabolic process // inferred from electronic annotation	---	"0016787 // hydrolase activity // inferred from electronic annotation /// 0016788 // hydrolase activity, acting on ester bonds // inferred from electronic annotation"
LOC_Os01g12340
LOC_Os01g12400	4326709	Q0JPG7	NP_001042447	NM_001048982	0006468 // protein phosphorylation // inferred from electronic annotation	---	"0000166 // nucleotide binding // inferred from electronic annotation /// 0004672 // protein kinase activity // inferred from electronic annotation /// 0004674 // protein serine/threonine kinase activity // inferred from electronic annotation /// 0005524 // ATP binding // inferred from electronic annotation /// 0016772 // transferase activity, transferring phosphorus-containing groups // inferred…
LOC_Os01g12440	4326729	Q5NAQ6	NP_001042450	NM_001048985	"0006351 // transcription, DNA-dependent // inferred from electronic annotation /// 0006355 // regulation of transcription, DNA-dependent // inferred from electronic annotation"	0005634 // nucleus // inferred from electronic annotation	0003677 // DNA binding // inferred from electronic annotation /// 0003700 // sequence-specific DNA binding transcription factor activity // inferred from electronic annotation
LOC_Os01g12670	4326744	Q5NAF5	NP_001042465	NM_001049000	---	---	---
LOC_Os01g12690	4326746	Q5NAJ4	NP_001042467	NM_001049002	---	---	---
LOC_Os01g12760	4327183	B7F956 /// Q0JPE1	NP_001042473	NM_001049008	0055114 // oxidation-reduction process // inferred from electronic annotation	---	"0004497 // monooxygenase activity // inferred from electronic annotation /// 0005506 // iron ion binding // inferred from electronic annotation /// 0009055 // electron carrier activity // inferred from electronic annotation /// 0016491 // oxidoreductase activity // inferred from electronic annotation /// 0016705 // oxidoreductase activity, acting on paired donors, with incorporation or reduction…
LOC_Os01g12770	4327184	---	NP_001042474	NM_001049009	---	---	---
LOC_Os01g12780	---	---	---	---	---	---	---
LOC_Os01g12790	4327185	Q0JPD9	NP_001042475	NM_001049010	0006468 // protein phosphorylation // inferred from electronic annotation	---	"0004672 // protein kinase activity // inferred from electronic annotation /// 0004674 // protein serine/threonine kinase activity // inferred from electronic annotation /// 0005524 // ATP binding // inferred from electronic annotation /// 0016772 // transferase activity, transferring phosphorus-containing groups // inferred from electronic annotation"
LOC_Os01g12810	4327187	Q8W0A6	NP_001042477	NM_001049012	---	---	---
LOC_Os01g12820	4327188	Q5N7Z3	NP_001042478	NM_001049013	---	---	---
LOC_Os01g12850	---	---	---	---	---	---	---
LOC_Os01g12880	4325877	Q5N7Y5	NP_001042484	NM_001049019	0006886 // intracellular protein transport // inferred from electronic annotation	0005622 // intracellular // inferred from electronic annotation	---
LOC_Os01g13024
LOC_Os01g13180
LOC_Os01g13200
LOC_Os01g13210	4324284	B7EAP0 /// Q0JPA6	NP_001042508	NM_001049043	---	---	---
LOC_Os01g13229
LOC_Os01g13260	4324288	Q0INT0 /// Q7F830	NP_001042512	NM_001049047	0000079 // regulation of cyclin-dependent protein kinase activity // inferred from electronic annotation /// 0000239 // pachytene // inferred from electronic annotation /// 0007049 // cell cycle // inferred from electronic annotation /// 0007067 // mitosis // inferred from electronic annotation /// 0007135 // meiosis II // inferred from electronic annotation /// 0007140 // male meiosis // inferre…	0005634 // nucleus // inferred from electronic annotation /// 0005737 // cytoplasm // inferred from electronic annotation	0019901 // protein kinase binding // inferred from electronic annotation
LOC_Os01g13320	9270906	---	NP_001172245	NM_001185316	---	---	---
LOC_Os01g13340
LOC_Os01g13390	4327776	A6N031	NP_001042519	NM_001049054	---	---	---
LOC_Os01g13480	4327783	---	NP_001042526	NM_001049061	---	---	---
LOC_Os01g13620
LOC_Os01g13630	---	---	---	---	---	---	---
LOC_Os01g13640	---	---	---	---	---	---	---
LOC_Os01g13650
LOC_Os01g13680	---	---	---	---	---	---	---
LOC_Os01g13810	---	---	---	---	---	---	---
LOC_Os01g13820
LOC_Os01g13830	---	---	---	---	---	---	---
LOC_Os01g13880	---	---	---	---	---	---	---
LOC_Os01g13910	---	---	---	---	---	---	---
LOC_Os01g13920	4326372	Q0JP65	NP_001042549	NM_001049084	0006508 // proteolysis // inferred from electronic annotation	---	0008234 // cysteine-type peptidase activity // inferred from electronic annotation
LOC_Os01g13970
LOC_Os01g14160	---	---	---	---	---	---	---
LOC_Os01g14270	---	---	---	---	---	---	---
LOC_Os01g14450
LOC_Os01g14490
LOC_Os01g14520	9268673	C7IXE7	NP_001172256	NM_001185327	0006873 // cellular ion homeostasis // inferred from electronic annotation /// 0055085 // transmembrane transport // inferred from electronic annotation	0005886 // plasma membrane // inferred from electronic annotation /// 0016021 // integral to membrane // inferred from electronic annotation	---
LOC_Os01g14770	4327224 /// 9269106	---	NP_001042594 /// NP_001172239	NM_001049129 /// NM_001185310	---	0016023 // cytoplasmic membrane-bounded vesicle // inferred from reviewed computational analysis	---
LOC_Os01g14800	---	---	---	---	---	---	---
LOC_Os01g15180
LOC_Os01g15190	---	---	---	---	---	---	---
LOC_Os01g15380
LOC_Os01g15420
LOC_Os01g15510	---	---	---	---	---	---	---
LOC_Os01g15520
LOC_Os01g15620
LOC_Os01g15660	9266429	Q5NAS7	NP_001172267	NM_001185338	---	---	0000166 // nucleotide binding // inferred from electronic annotation
LOC_Os01g15700
LOC_Os01g15720
LOC_Os01g15880
LOC_Os01g15890	---	---	---	---	---	---	---
LOC_Os01g15979	4326203	Q9LDB3	NP_001042664	NM_001049199	---	0005739 // mitochondrion // inferred from electronic annotation	---
LOC_Os01g15990	9267758	Q9LDC2	NP_001172271	NM_001185342	---	---	---
LOC_Os01g16020	4326207	Q5NB98	NP_001042667	NM_001049202	0008152 // metabolic process // inferred from electronic annotation /// 0015979 // photosynthesis // inferred from electronic annotation /// 0015995 // chlorophyll biosynthetic process // inferred from electronic annotation /// 0051188 // cofactor biosynthetic process // inferred from electronic annotation /// 0055114 // oxidation-reduction process // inferred from electronic annotation	---	"0016491 // oxidoreductase activity // inferred from electronic annotation /// 0016628 // oxidoreductase activity, acting on the CH-CH group of donors, NAD or NADP as acceptor // inferred from electronic annotation /// 0045550 // geranylgeranyl reductase activity // inferred from electronic annotation"
LOC_Os01g16030	4326208	Q67G16 /// Q9LDC9	NP_001042668	NM_001049203	0007264 // small GTPase mediated signal transduction // inferred from electronic annotation /// 0046686 // response to cadmium ion // inferred from electronic annotation	0005622 // intracellular // inferred from electronic annotation /// 0005773 // vacuole // inferred from electronic annotation /// 0005886 // plasma membrane // inferred from electronic annotation /// 0016020 // membrane // inferred from electronic annotation	0000166 // nucleotide binding // inferred from electronic annotation /// 0005507 // copper ion binding // inferred from electronic annotation /// 0005525 // GTP binding // inferred from electronic annotation
LOC_Os01g16060	4326210	B7ESK5 /// Q0JNU4	NP_001042670	NM_001049205	---	0016023 // cytoplasmic membrane-bounded vesicle // inferred from reviewed computational analysis	---
LOC_Os01g16070
LOC_Os01g16100	4324369	Q0JNU1	NP_001042673	NM_001049208	---	---	0043565 // sequence-specific DNA binding // inferred from electronic annotation
LOC_Os01g16124
LOC_Os01g16130	4324373	Q0JNT7	NP_001042677	NM_001049212	---	---	0004386 // helicase activity // inferred from electronic annotation /// 0005524 // ATP binding // inferred from electronic annotation
LOC_Os01g16160
LOC_Os01g16354	4326267	Q0JNR7	NP_001042697	NM_001049232	---	---	---
LOC_Os01g16390	---	---	---	---	---	---	---
LOC_Os01g16460	---	---	---	---	---	---	---
LOC_Os01g16480
LOC_Os01g16500
LOC_Os01g16560	---	---	---	---	---	---	---
LOC_Os01g16580
LOC_Os01g16630	---	---	---	---	---	---	---
LOC_Os01g16660	---	---	---	---	---	---	---
LOC_Os01g16690
LOC_Os01g16700
LOC_Os01g16740
LOC_Os01g16800	---	---	---	---	---	---	---
LOC_Os01g16850
LOC_Os01g16980	9271754	Q5NBP8	NP_001172277	NM_001185348	---	---	---
LOC_Os01g17000	4324267	C7DQD3 /// Q5NBP4	NP_001042735	NM_001049270	"0006355 // regulation of transcription, DNA-dependent // inferred from electronic annotation"	---	0003677 // DNA binding // inferred from electronic annotation /// 0008270 // zinc ion binding // inferred from electronic annotation
LOC_Os01g17010	4324268	---	NP_001042736	NM_001049271	---	0016020 // membrane // inferred from reviewed computational analysis	---
LOC_Os01g17020	4324269	Q5NBJ9	NP_001042737	NM_001049272	---	0016020 // membrane // inferred from reviewed computational analysis	---
LOC_Os01g17040	4324270	---	NP_001042738	NM_001049273	---	---	---
LOC_Os01g17060	4324273	Q0JNM3 /// Q5NBJ4	NP_001042741	NM_001049276	---	---	---
LOC_Os01g17065
LOC_Os01g17070	4324274	Q5NBK7	NP_001042742	NM_001049277	0008152 // metabolic process // inferred from electronic annotation	---	0003824 // catalytic activity // inferred from electronic annotation
LOC_Os01g17080	---	---	---	---	---	---	---
LOC_Os01g17090	---	---	---	---	---	---	---
LOC_Os01g17110
LOC_Os01g17120	---	---	---	---	---	---	---
LOC_Os01g17130
LOC_Os01g17310
LOC_Os01g17360
LOC_Os01g17402	4326914	B9EVJ5 /// Q0JNK6	NP_001042758	NM_001049293	0000079 // regulation of cyclin-dependent protein kinase activity // inferred from electronic annotation /// 0007049 // cell cycle // inferred from electronic annotation /// 0051301 // cell division // inferred from electronic annotation /// 0051726 // regulation of cell cycle // inferred from electronic annotation	0005634 // nucleus // inferred from electronic annotation	0019901 // protein kinase binding // inferred from electronic annotation
LOC_Os01g17440
LOC_Os01g17450
LOC_Os01g18030
LOC_Os01g18040
LOC_Os01g18080	4327905	Q9ARY7	NP_001042764	NM_001049299	---	---	0004872 // receptor activity // inferred from electronic annotation
LOC_Os01g18100	4327907	Q9AQU7	NP_001042766	NM_001049301	---	0005622 // intracellular // inferred from electronic annotation /// 0016021 // integral to membrane // inferred from electronic annotation	0004252 // serine-type endopeptidase activity // inferred from electronic annotation /// 0008270 // zinc ion binding // inferred from electronic annotation
LOC_Os01g18120	4327909	Q9AQV6	NP_001042768	NM_001049303	0044237 // cellular metabolic process // inferred from electronic annotation	---	0000166 // nucleotide binding // inferred from electronic annotation /// 0003824 // catalytic activity // inferred from electronic annotation /// 0050662 // coenzyme binding // inferred from electronic annotation
LOC_Os01g18180
LOC_Os01g18190
LOC_Os01g18230	---	---	---	---	---	---	---
LOC_Os01g18280	---	---	---	---	---	---	---
LOC_Os01g18320	4327918	Q9AR38	NP_001042777	NM_001049312	0006779 // porphyrin-containing compound biosynthetic process // inferred from electronic annotation /// 0006782 // protoporphyrinogen IX biosynthetic process // inferred from electronic annotation /// 0006783 // heme biosynthetic process // inferred from electronic annotation /// 0015995 // chlorophyll biosynthetic process // inferred from electronic annotation /// 0055114 // oxidation-reduction…	0009507 // chloroplast // inferred from electronic annotation /// 0009536 // plastid // inferred from electronic annotation /// 0009941 // chloroplast envelope // inferred from electronic annotation	0000166 // nucleotide binding // inferred from electronic annotation /// 0004729 // oxygen-dependent protoporphyrinogen oxidase activity // inferred from electronic annotation /// 0016491 // oxidoreductase activity // inferred from electronic annotation
LOC_Os01g18340
LOC_Os01g18375
LOC_Os01g18390	9270046	C7IWW4	NP_001172280	NM_001185351	---	---	---
LOC_Os01g18400	4325148	Q5NB11	NP_001042780	NM_001049315	0000272 // polysaccharide catabolic process // inferred from electronic annotation /// 0005975 // carbohydrate metabolic process // inferred from electronic annotation /// 0006032 // chitin catabolic process // inferred from electronic annotation /// 0008152 // metabolic process // inferred from electronic annotation /// 0016998 // cell wall macromolecule catabolic process // inferred from electr…	0005618 // cell wall // inferred from electronic annotation	"0004568 // chitinase activity // inferred from electronic annotation /// 0016787 // hydrolase activity // inferred from electronic annotation /// 0016798 // hydrolase activity, acting on glycosyl bonds // inferred from electronic annotation"
LOC_Os01g18410	9269543	C7IWP6	NP_001172281	NM_001185352	---	---	---
LOC_Os01g18470
LOC_Os01g18520
LOC_Os01g18530	---	---	---	---	---	---	---
LOC_Os01g18570
LOC_Os01g18584
LOC_Os01g18620	9268204	C7IWZ0	NP_001172285	NM_001185356	---	---	"0016747 // transferase activity, transferring acyl groups other than amino-acyl groups // inferred from electronic annotation"
LOC_Os01g18650	4325156	Q0JNH7	NP_001042787	NM_001049322	---	0009536 // plastid // inferred from reviewed computational analysis	0003676 // nucleic acid binding // inferred from electronic annotation /// 0003677 // DNA binding // inferred from electronic annotation /// 0046983 // protein dimerization activity // inferred from electronic annotation
LOC_Os01g18680
LOC_Os01g18690
LOC_Os01g18700
LOC_Os01g18720	---	---	---	---	---	---	---
LOC_Os01g18790	---	---	---	---	---	---	---
LOC_Os01g18930
LOC_Os01g18940	---	---	---	---	---	---	---
LOC_Os01g18950	---	---	---	---	---	---	---
LOC_Os01g19030
LOC_Os01g19220	4326722	Q0JNF8	NP_001042806	NM_001049341	0005975 // carbohydrate metabolic process // inferred from electronic annotation /// 0008152 // metabolic process // inferred from electronic annotation	---	"0004553 // hydrolase activity, hydrolyzing O-glycosyl compounds // inferred from electronic annotation /// 0016787 // hydrolase activity // inferred from electronic annotation /// 0016798 // hydrolase activity, acting on glycosyl bonds // inferred from electronic annotation"
LOC_Os01g19250
LOC_Os01g19260	4326724	Q94IX9	NP_001042808	NM_001049343	0009737 // response to abscisic acid stimulus // inferred from electronic annotation	0005783 // endoplasmic reticulum // inferred from electronic annotation	0000166 // nucleotide binding // inferred from electronic annotation /// 0005524 // ATP binding // inferred from electronic annotation /// 0017111 // nucleoside-triphosphatase activity // inferred from electronic annotation
LOC_Os01g19290	4326725	Q5JNG4	NP_001042809	NM_001049344	---	0016020 // membrane // inferred from electronic annotation	---
LOC_Os01g19310
LOC_Os01g19460	9271919	C7IX34	NP_001172292	NM_001185363	---	---	---
LOC_Os01g19480	4325780	Q94D04	NP_001042819	NM_001049354	---	---	---
LOC_Os01g19500
LOC_Os01g19580	---	---	---	---	---	---	---
LOC_Os01g19590
LOC_Os01g19600
LOC_Os01g19640
LOC_Os01g19650
LOC_Os01g19660
LOC_Os01g19680
LOC_Os01g19710
LOC_Os01g19730
LOC_Os01g19894
LOC_Os01g19930
LOC_Os01g19960
LOC_Os01g19990	4323912	Q0JNC1	NP_001042843	NM_001049378	---	---	---
LOC_Os01g20040	---	---	---	---	---	---	---
LOC_Os01g20050
LOC_Os01g20060
LOC_Os01g20090
LOC_Os01g20190
LOC_Os01g20200
LOC_Os01g20204
LOC_Os01g20208
LOC_Os01g20720
LOC_Os01g20750
LOC_Os01g20770	---	---	---	---	---	---	---
LOC_Os01g20940	4327772	Q0JNA2	NP_001042862	NM_001049397	0006470 // protein dephosphorylation // inferred from electronic annotation /// 0009737 // response to abscisic acid stimulus // inferred from electronic annotation /// 0010119 // regulation of stomatal movement // inferred from electronic annotation /// 0010468 // regulation of gene expression // inferred from electronic annotation /// 0016311 // dephosphorylation // inferred from electronic ann…	0005737 // cytoplasm // inferred from electronic annotation	"0004721 // phosphoprotein phosphatase activity // inferred from electronic annotation /// 0004725 // protein tyrosine phosphatase activity // inferred from electronic annotation /// 0008138 // protein tyrosine/serine/threonine phosphatase activity // inferred from electronic annotation /// 0016772 // transferase activity, transferring phosphorus-containing groups // inferred from electronic anno…
LOC_Os01g20980	4327282	Q8LQA0	NP_001042865	NM_001049400	0042545 // cell wall modification // inferred from electronic annotation /// 0043086 // negative regulation of catalytic activity // inferred from electronic annotation	0005618 // cell wall // inferred from electronic annotation	0004857 // enzyme inhibitor activity // inferred from electronic annotation /// 0016787 // hydrolase activity // inferred from electronic annotation /// 0030599 // pectinesterase activity // inferred from electronic annotation /// 0045330 // aspartyl esterase activity // inferred from electronic annotation
LOC_Os01g20990
LOC_Os01g21100
LOC_Os01g21130
LOC_Os01g21135	9269940	C7IX97	NP_001172301	NM_001185372	---	---	---
LOC_Os01g21144	9272492	Q655Q4	NP_001172302	NM_001185373	---	0005739 // mitochondrion // inferred from reviewed computational analysis	---
LOC_Os01g21170	---	---	---	---	---	---	---
LOC_Os01g21190
LOC_Os01g21210
LOC_Os01g21240	---	---	---	---	---	---	---
LOC_Os01g21260
LOC_Os01g21350
LOC_Os01g21360
LOC_Os01g21450	4327265	Q0JN83	NP_001042881	NM_001049416	---	---	---
LOC_Os01g21480
LOC_Os01g21530
LOC_Os01g21536
LOC_Os01g21542
LOC_Os01g21560	4327269	Q94D81	NP_001042883	NM_001049418	---	---	---
LOC_Os01g21590
LOC_Os01g21720
LOC_Os01g21780	---	---	---	---	---	---	---
LOC_Os01g21810	---	---	---	---	---	---	---
LOC_Os01g21850	4326988	Q0JN73	NP_001042891	NM_001049426	0006810 // transport // inferred from electronic annotation /// 0006886 // intracellular protein transport // inferred from electronic annotation /// 0006888 // ER to Golgi vesicle-mediated transport // inferred from electronic annotation /// 0015031 // protein transport // inferred from electronic annotation	0030127 // COPII vesicle coat // inferred from electronic annotation	0008270 // zinc ion binding // inferred from electronic annotation
LOC_Os01g21880
LOC_Os01g21930	---	---	---	---	---	---	---
LOC_Os01g21990	4326994	Q657G7	NP_001042896	NM_001049431	0000373 // Group II intron splicing // inferred from electronic annotation /// 0006397 // mRNA processing // inferred from electronic annotation /// 0008380 // RNA splicing // inferred from electronic annotation	0009507 // chloroplast // inferred from electronic annotation /// 0009536 // plastid // inferred from electronic annotation /// 0009570 // chloroplast stroma // inferred from electronic annotation /// 0030529 // ribonucleoprotein complex // inferred from electronic annotation	0003723 // RNA binding // inferred from electronic annotation
LOC_Os01g22050
LOC_Os01g22080	9271854	C7IWJ6	NP_001172307	NM_001185378	---	---	---
LOC_Os01g22100
LOC_Os01g22110
LOC_Os01g22140
LOC_Os01g22170
LOC_Os01g22180
LOC_Os01g22190
LOC_Os01g22200
LOC_Os01g22270
LOC_Os01g22336
LOC_Os01g22352	4326969	Q5U1S8	NP_001042907	NM_001049442	0006979 // response to oxidative stress // inferred from electronic annotation /// 0055114 // oxidation-reduction process // inferred from electronic annotation	---	0004601 // peroxidase activity // inferred from electronic annotation /// 0016491 // oxidoreductase activity // inferred from electronic annotation /// 0020037 // heme binding // inferred from electronic annotation /// 0046872 // metal ion binding // inferred from electronic annotation
LOC_Os01g22370	4326970	Q9AS12	NP_001042908	NM_001049443	0006979 // response to oxidative stress // inferred from electronic annotation /// 0055114 // oxidation-reduction process // inferred from electronic annotation	---	0004601 // peroxidase activity // inferred from electronic annotation /// 0016491 // oxidoreductase activity // inferred from electronic annotation /// 0020037 // heme binding // inferred from electronic annotation /// 0046872 // metal ion binding // inferred from electronic annotation
LOC_Os01g22390	4326972	Q0JN54 /// Q5ZDE4	NP_001042910	NM_001049445	0006468 // protein phosphorylation // inferred from electronic annotation	---	"0004672 // protein kinase activity // inferred from electronic annotation /// 0005524 // ATP binding // inferred from electronic annotation /// 0016772 // transferase activity, transferring phosphorus-containing groups // inferred from electronic annotation"
LOC_Os01g22440	---	---	---	---	---	---	---
LOC_Os01g22480	4326976	Q0JN50	NP_001042914	NM_001049449	---	---	---
LOC_Os01g22530	---	---	---	---	---	---	---
LOC_Os01g22540	---	---	---	---	---	---	---
LOC_Os01g22650	---	---	---	---	---	---	---
LOC_Os01g22660	9271433	B7EQI1	NP_001172310	NM_001185381	0006629 // lipid metabolic process // inferred from electronic annotation	0009570 // chloroplast stroma // inferred from electronic annotation	"0016787 // hydrolase activity // inferred from electronic annotation /// 0016788 // hydrolase activity, acting on ester bonds // inferred from electronic annotation"
LOC_Os01g22680
LOC_Os01g22710
LOC_Os01g22720	---	---	---	---	---	---	---
LOC_Os01g22750
LOC_Os01g22794
LOC_Os01g22810
LOC_Os01g22820
LOC_Os01g22840
LOC_Os01g22910	---	---	---	---	---	---	---
LOC_Os01g23010
LOC_Os01g23070	---	---	---	---	---	---	---
LOC_Os01g23090
LOC_Os01g23100	---	---	---	---	---	---	---
LOC_Os01g23110
LOC_Os01g23120
LOC_Os01g23144
LOC_Os01g23180
LOC_Os01g23200
LOC_Os01g23230
LOC_Os01g23290
LOC_Os01g23310	---	---	---	---	---	---	---
LOC_Os01g23330
LOC_Os01g23370	4326843	Q5ZCP6	NP_001042935	NM_001049470	---	---	---
LOC_Os01g23380	4326844	Q943S7	NP_001042936	NM_001049471	0006952 // defense response // inferred from electronic annotation	---	0043531 // ADP binding // inferred from electronic annotation
LOC_Os01g23390	---	---	---	---	---	---	---
LOC_Os01g23420
LOC_Os01g23430	---	---	---	---	---	---	---
LOC_Os01g23440
LOC_Os01g23500	---	---	---	---	---	---	---
LOC_Os01g23510
LOC_Os01g23550
LOC_Os01g23690	---	---	---	---	---	---	---
LOC_Os01g23770	---	---	---	---	---	---	---
LOC_Os01g23780
LOC_Os01g23800	---	---	---	---	---	---	---
LOC_Os01g23830
LOC_Os01g23840	---	---	---	---	---	---	---
LOC_Os01g23870	4326809	Q5ZB16	NP_001042952	NM_001049487	---	---	---
LOC_Os01g23900	---	---	---	---	---	---	---
LOC_Os01g23910
LOC_Os01g23960
LOC_Os01g24030	4326487	Q8LQW9	NP_001042957	NM_001049492	0008152 // metabolic process // inferred from electronic annotation	0005777 // peroxisome // inferred from electronic annotation	0003824 // catalytic activity // inferred from electronic annotation
LOC_Os01g24050	9269304	B7F8G1	NP_001172321	NM_001185392	---	---	---
LOC_Os01g24080	---	---	---	---	---	---	---
LOC_Os01g24110	---	---	---	---	---	---	---
LOC_Os01g24140
LOC_Os01g24170
LOC_Os01g24210	---	---	---	---	---	---	---
LOC_Os01g24220
LOC_Os01g24240	---	---	---	---	---	---	---
LOC_Os01g24294
LOC_Os01g24350	---	---	---	---	---	---	---
LOC_Os01g24360
LOC_Os01g24410
LOC_Os01g24420	9269789	C7IXX8	NP_001172323	NM_001185394	---	---	---
LOC_Os01g24430	4326493	Q5ZCT7	NP_001042963	NM_001049498	---	---	---
LOC_Os01g24450	---	---	---	---	---	---	---
LOC_Os01g24500	9266029	C7IXX9	NP_001172324	NM_001185395	---	---	---
LOC_Os01g24560	4326500	Q0JMZ4	NP_001042970	NM_001049505	0006508 // proteolysis // inferred from electronic annotation	0016023 // cytoplasmic membrane-bounded vesicle // inferred from reviewed computational analysis	0008234 // cysteine-type peptidase activity // inferred from electronic annotation
LOC_Os01g24660
LOC_Os01g24680	4326503	Q94CN1	NP_001042973	NM_001049508	0006631 // fatty acid metabolic process // inferred from electronic annotation /// 0006635 // fatty acid beta-oxidation // inferred from electronic annotation /// 0008152 // metabolic process // inferred from electronic annotation /// 0055114 // oxidation-reduction process // inferred from electronic annotation	0005618 // cell wall // inferred from electronic annotation /// 0005730 // nucleolus // inferred from electronic annotation	"0000166 // nucleotide binding // inferred from electronic annotation /// 0003824 // catalytic activity // inferred from electronic annotation /// 0003857 // 3-hydroxyacyl-CoA dehydrogenase activity // inferred from electronic annotation /// 0004300 // enoyl-CoA hydratase activity // inferred from electronic annotation /// 0016491 // oxidoreductase activity // inferred from electronic annotation …
LOC_Os01g24690	4326469	Q94CM9	NP_001042974	NM_001049509	0006412 // translation // inferred from electronic annotation /// 0006979 // response to oxidative stress // inferred from electronic annotation /// 0009409 // response to cold // inferred from electronic annotation /// 0009644 // response to high light intensity // inferred from electronic annotation	0005618 // cell wall // inferred from electronic annotation /// 0005622 // intracellular // inferred from electronic annotation /// 0005730 // nucleolus // inferred from electronic annotation /// 0005840 // ribosome // inferred from electronic annotation /// 0016020 // membrane // inferred from electronic annotation /// 0022626 // cytosolic ribosome // inferred from electronic annotation /// 0030…	0000166 // nucleotide binding // inferred from electronic annotation /// 0003735 // structural constituent of ribosome // inferred from electronic annotation
LOC_Os01g24700	4326470	Q0JMY9 /// Q5Z8D7	NP_001042975	NM_001049510	---	---	---
LOC_Os01g24730	---	---	---	---	---	---	---
LOC_Os01g24760	---	---	---	---	---	---	---
LOC_Os01g24764	4326474	Q0JMY5	NP_001042979	NM_001049514	---	---	---
LOC_Os01g24780	4326475	Q8LQ77	NP_001042980	NM_001049515	0055114 // oxidation-reduction process // inferred from electronic annotation	---	"0004497 // monooxygenase activity // inferred from electronic annotation /// 0005506 // iron ion binding // inferred from electronic annotation /// 0009055 // electron carrier activity // inferred from electronic annotation /// 0016491 // oxidoreductase activity // inferred from electronic annotation /// 0016705 // oxidoreductase activity, acting on paired donors, with incorporation or reduction…
LOC_Os01g24800
LOC_Os01g24820	---	---	---	---	---	---	---
LOC_Os01g24830	---	---	---	---	---	---	---
LOC_Os01g24860
LOC_Os01g24880	4326477	B7EHI9 /// Q0JMY2	NP_001042982	NM_001049517	---	---	0008270 // zinc ion binding // inferred from electronic annotation /// 0046872 // metal ion binding // inferred from electronic annotation
LOC_Os01g24890
LOC_Os01g24920	4326478	Q0JMY1	NP_001042983	NM_001049518	0006471 // protein ADP-ribosylation // inferred from electronic annotation	0005634 // nucleus // inferred from electronic annotation /// 0005739 // mitochondrion // inferred from reviewed computational analysis	"0003950 // NAD+ ADP-ribosyltransferase activity // inferred from electronic annotation /// 0016740 // transferase activity // inferred from electronic annotation /// 0016757 // transferase activity, transferring glycosyl groups // inferred from electronic annotation"
LOC_Os01g24930	---	---	---	---	---	---	---
LOC_Os01g25000	---	---	---	---	---	---	---
LOC_Os01g25040
LOC_Os01g25060
LOC_Os01g25090
LOC_Os01g25100	4326483	Q0JMX6	NP_001042988	NM_001049523	---	---	---
LOC_Os01g25150	---	---	---	---	---	---	---
LOC_Os01g25160	---	---	---	---	---	---	---
LOC_Os01g25220	---	---	---	---	---	---	---
LOC_Os01g25240	9266323	---	NP_001172330	NM_001185401	---	---	---
LOC_Os01g25320	4326280	Q5ZCQ7	NP_001042996	NM_001049531	---	---	0031072 // heat shock protein binding // inferred from electronic annotation
LOC_Os01g25402
LOC_Os01g25450	4326289	Q0JMV9	NP_001043005	NM_001049540	---	---	0005525 // GTP binding // inferred from electronic annotation
LOC_Os01g25460	4326290	Q8LJ87	NP_001043006	NM_001049541	---	---	---
LOC_Os01g25484	4326014	Q0JMV6 /// Q42997	NP_001043008	NM_001049543	0010167 // response to nitrate // inferred from electronic annotation /// 0022900 // electron transport chain // inferred from electronic annotation /// 0042128 // nitrate assimilation // inferred from electronic annotation /// 0055114 // oxidation-reduction process // inferred from electronic annotation	0005739 // mitochondrion // inferred from electronic annotation /// 0009507 // chloroplast // inferred from electronic annotation /// 0009536 // plastid // inferred from reviewed computational analysis /// 0009536 // plastid // inferred from electronic annotation /// 0009570 // chloroplast stroma // inferred from electronic annotation /// 0016020 // membrane // inferred from electronic annotation…	"0016491 // oxidoreductase activity // inferred from electronic annotation /// 0020037 // heme binding // inferred from electronic annotation /// 0046872 // metal ion binding // inferred from electronic annotation /// 0048307 // ferredoxin-nitrite reductase activity // inferred from electronic annotation /// 0051536 // iron-sulfur cluster binding // inferred from electronic annotation /// 0051539…
LOC_Os01g25520
LOC_Os01g25580
LOC_Os01g25590
LOC_Os01g25630	4326023	---	NP_001043016	NM_001049551	---	---	---
LOC_Os01g25650
LOC_Os01g25660
LOC_Os01g25720	---	---	---	---	---	---	---
LOC_Os01g25800	9267497	Q5ZAJ4	NP_001172333	NM_001185404	---	---	---
LOC_Os01g25810	---	---	---	---	---	---	---
LOC_Os01g25839
LOC_Os01g25860
LOC_Os01g25930
LOC_Os01g25960
LOC_Os01g25980
LOC_Os01g25990	4326030	B7EAY4 /// Q5ZC24	NP_001043023	NM_001049558	0008152 // metabolic process // inferred from electronic annotation	0009507 // chloroplast // inferred from electronic annotation /// 0010287 // plastoglobule // inferred from electronic annotation	"0016746 // transferase activity, transferring acyl groups // inferred from electronic annotation /// 0016747 // transferase activity, transferring acyl groups other than amino-acyl groups // inferred from electronic annotation"
LOC_Os01g26070	4325813	Q5ZC34	NP_001043028	NM_001049563	---	---	---
LOC_Os01g26080	---	---	---	---	---	---	---
LOC_Os01g26090	---	---	---	---	---	---	---
LOC_Os01g26100	---	---	---	---	---	---	---
LOC_Os01g26150	---	---	---	---	---	---	---
LOC_Os01g26174	---	---	---	---	---	---	---
LOC_Os01g26190
LOC_Os01g26210	9271391	C7IX13	NP_001172339	NM_001185410	0006468 // protein phosphorylation // inferred from electronic annotation	---	"0000166 // nucleotide binding // inferred from electronic annotation /// 0004672 // protein kinase activity // inferred from electronic annotation /// 0004674 // protein serine/threonine kinase activity // inferred from electronic annotation /// 0005509 // calcium ion binding // inferred from electronic annotation /// 0005524 // ATP binding // inferred from electronic annotation /// 0016772 // t…
LOC_Os01g26224
LOC_Os01g26240
LOC_Os01g26250	---	---	---	---	---	---	---
LOC_Os01g26300	---	---	---	---	---	---	---
LOC_Os01g26310	---	---	---	---	---	---	---
LOC_Os01g26410	---	---	---	---	---	---	---
LOC_Os01g26950	---	---	---	---	---	---	---
LOC_Os01g26980	---	---	---	---	---	---	---
LOC_Os01g27010
LOC_Os01g27030	---	---	---	---	---	---	---
LOC_Os01g27060
LOC_Os01g27110	---	---	---	---	---	---	---
LOC_Os01g27190	4325702	Q93W71	NP_001043051	NM_001049586	---	---	---
LOC_Os01g27200	---	---	---	---	---	---	---
LOC_Os01g27230	4325705	Q0JMR0	NP_001043054	NM_001049589	0006633 // fatty acid biosynthetic process // inferred from electronic annotation /// 0008610 // lipid biosynthetic process // inferred from electronic annotation /// 0031408 // oxylipin biosynthetic process // inferred from electronic annotation /// 0055114 // oxidation-reduction process // inferred from electronic annotation	---	0003824 // catalytic activity // inferred from electronic annotation /// 0010181 // FMN binding // inferred from electronic annotation /// 0016491 // oxidoreductase activity // inferred from electronic annotation
LOC_Os01g27240	9269485	C7IWL8 /// Q5ZC83	NP_001172343	NM_001185414	0006633 // fatty acid biosynthetic process // inferred from electronic annotation /// 0008610 // lipid biosynthetic process // inferred from electronic annotation /// 0031408 // oxylipin biosynthetic process // inferred from electronic annotation /// 0055114 // oxidation-reduction process // inferred from electronic annotation	---	0003824 // catalytic activity // inferred from electronic annotation /// 0010181 // FMN binding // inferred from electronic annotation /// 0016491 // oxidoreductase activity // inferred from electronic annotation
LOC_Os01g27280
LOC_Os01g27320
LOC_Os01g27370	---	---	---	---	---	---	---
LOC_Os01g27380	4325711	Q5ZCX6	NP_001043060	NM_001049595	---	---	0016740 // transferase activity // inferred from electronic annotation
LOC_Os01g27390	4325712	A6N0E3 /// Q9AS47	NP_001043061	NM_001049596	---	---	0016740 // transferase activity // inferred from electronic annotation
LOC_Os01g27410	---	---	---	---	---	---	---
LOC_Os01g27420
LOC_Os01g27430	---	---	---	---	---	---	---
LOC_Os01g27440
LOC_Os01g27470	---	---	---	---	---	---	---
LOC_Os01g27510	---	---	---	---	---	---	---
LOC_Os01g27530	---	---	---	---	---	---	---
LOC_Os01g27580	---	---	---	---	---	---	---
LOC_Os01g27590	4325718	Q5ZCV7	NP_001043067	NM_001049602	---	0005840 // ribosome // inferred from electronic annotation	0003677 // DNA binding // inferred from electronic annotation
LOC_Os01g27660
LOC_Os01g27670
LOC_Os01g27700	4325440	Q2QZ80 /// Q5ZCW1	NP_001043074	NM_001049609	0046274 // lignin catabolic process // inferred from electronic annotation /// 0055114 // oxidation-reduction process // inferred from electronic annotation	0005576 // extracellular region // inferred from electronic annotation /// 0048046 // apoplast // inferred from electronic annotation	0005507 // copper ion binding // inferred from electronic annotation /// 0016491 // oxidoreductase activity // inferred from electronic annotation /// 0046872 // metal ion binding // inferred from electronic annotation /// 0052716 // hydroquinone:oxygen oxidoreductase activity // inferred from electronic annotation
LOC_Os01g27710
LOC_Os01g27720	4325441	Q94E82	NP_001043075	NM_001049610	---	---	0008270 // zinc ion binding // inferred from electronic annotation /// 0046872 // metal ion binding // inferred from electronic annotation
LOC_Os01g27730	4325442	Q5ZCV4	NP_001043076	NM_001049611	---	0005730 // nucleolus // inferred from electronic annotation	0005525 // GTP binding // inferred from electronic annotation
LOC_Os01g27760	---	---	---	---	---	---	---
LOC_Os01g27770	4325445	Q0JMN5	NP_001043079	NM_001049614	0008152 // metabolic process // inferred from electronic annotation	---	0003824 // catalytic activity // inferred from electronic annotation /// 0003855 // 3-dehydroquinate dehydratase activity // inferred from electronic annotation
LOC_Os01g27790
LOC_Os01g27800
LOC_Os01g27820
LOC_Os01g27890	4325449	Q0JMN2	NP_001043082	NM_001049617	0055114 // oxidation-reduction process // inferred from electronic annotation	---	"0004497 // monooxygenase activity // inferred from electronic annotation /// 0005506 // iron ion binding // inferred from electronic annotation /// 0009055 // electron carrier activity // inferred from electronic annotation /// 0016491 // oxidoreductase activity // inferred from electronic annotation /// 0016705 // oxidoreductase activity, acting on paired donors, with incorporation or reduction…
LOC_Os01g27900
LOC_Os01g27910
LOC_Os01g27920
LOC_Os01g27930
LOC_Os01g27960
LOC_Os01g28000
LOC_Os01g28050	---	---	---	---	---	---	---
LOC_Os01g28060
LOC_Os01g28070
LOC_Os01g28080	---	---	---	---	---	---	---
LOC_Os01g28140
LOC_Os01g28150	4325418	Q5VNR1	NP_001043086	NM_001049621	---	---	---
LOC_Os01g28170
LOC_Os01g28244
LOC_Os01g28290
LOC_Os01g28300	4325420	Q8LIU0	NP_001043088	NM_001049623	---	---	---
LOC_Os01g28330
LOC_Os01g28360	---	---	---	---	---	---	---
LOC_Os01g28370
LOC_Os01g28380
LOC_Os01g28400
LOC_Os01g28420	---	---	---	---	---	---	---
LOC_Os01g28490	---	---	---	---	---	---	---
LOC_Os01g28510	9271309	B9EWW3 /// Q5VP13	NP_001172349	NM_001185420	---	---	---
LOC_Os01g28530
LOC_Os01g28540	4325426	Q5VP08	NP_001043093	NM_001049628	0006508 // proteolysis // inferred from electronic annotation	0009507 // chloroplast // inferred from electronic annotation	0008233 // peptidase activity // inferred from electronic annotation
LOC_Os01g28550
LOC_Os01g28600	9271135	A6N1Q4 /// B7F8K2 /// C7IX72	NP_001172350	NM_001185421	0006887 // exocytosis // inferred from electronic annotation	0000145 // exocyst // inferred from electronic annotation	---
LOC_Os01g28630
LOC_Os01g28650	---	---	---	---	---	---	---
LOC_Os01g28660
LOC_Os01g28760
LOC_Os01g28830	---	---	---	---	---	---	---
LOC_Os01g28870
LOC_Os01g28894
LOC_Os01g28970
LOC_Os01g29000
LOC_Os01g29050
LOC_Os01g29080	---	---	---	---	---	---	---
LOC_Os01g29100
LOC_Os01g29160
LOC_Os01g29250
LOC_Os01g29270
LOC_Os01g29370
LOC_Os01g29507
LOC_Os01g29530
LOC_Os01g29540
LOC_Os01g29560
LOC_Os01g29590
LOC_Os01g29620
LOC_Os01g29650
LOC_Os01g29670
LOC_Os01g29690
LOC_Os01g29750
LOC_Os01g29760
LOC_Os01g29790	---	---	---	---	---	---	---
LOC_Os01g29804	9270285	Q5VNK4	NP_001172364	NM_001185435	---	---	---
LOC_Os01g29820	9266049	C7IW88	NP_001172365	NM_001185436	---	---	---
LOC_Os01g29870	4324533	Q0JMJ4	NP_001043120	NM_001049655	---	0005739 // mitochondrion // inferred from reviewed computational analysis	---
LOC_Os01g30936
LOC_Os01g30980
LOC_Os01g31020
LOC_Os01g31080
LOC_Os01g31120
LOC_Os01g31124
LOC_Os01g31150
LOC_Os01g31180
LOC_Os01g31190
LOC_Os01g31260
LOC_Os01g31280	---	---	---	---	---	---	---
LOC_Os01g31310
LOC_Os01g31350
LOC_Os01g31380
LOC_Os01g31420
LOC_Os01g31430
LOC_Os01g31450	4324541	Q0JMI8	NP_001043126	NM_001049661	0015074 // DNA integration // inferred from electronic annotation	---	0003676 // nucleic acid binding // inferred from electronic annotation
LOC_Os01g31470	4324542	Q5QLJ2	NP_001043127	NM_001049662	---	---	---
LOC_Os01g31510
LOC_Os01g31590
LOC_Os01g31670
LOC_Os01g31700	---	---	---	---	---	---	---
LOC_Os01g31730
LOC_Os01g31750	---	---	---	---	---	---	---
LOC_Os01g31830	---	---	---	---	---	---	---
LOC_Os01g31890	---	---	---	---	---	---	---
LOC_Os01g32000
LOC_Os01g32010
LOC_Os01g32020
LOC_Os01g32044
LOC_Os01g32060
LOC_Os01g32070
LOC_Os01g32100
LOC_Os01g32140	---	---	---	---	---	---	---
LOC_Os01g32150	---	---	---	---	---	---	---
LOC_Os01g32200	---	---	---	---	---	---	---
LOC_Os01g32210
LOC_Os01g32250
LOC_Os01g32270	---	---	---	---	---	---	---
LOC_Os01g32420
LOC_Os01g32490
LOC_Os01g32500
LOC_Os01g32510
LOC_Os01g32550
LOC_Os01g32574
LOC_Os01g32600
LOC_Os01g32610	4324020	Q0JMF3	NP_001043161	NM_001049696	---	---	---
LOC_Os01g32630
LOC_Os01g32700	---	---	---	---	---	---	---
LOC_Os01g32910	---	---	---	---	---	---	---
LOC_Os01g32940
LOC_Os01g32990
LOC_Os01g33130	---	---	---	---	---	---	---
LOC_Os01g33136
LOC_Os01g33150
LOC_Os01g33260
LOC_Os01g33324
LOC_Os01g33350	4323972	Q5QLZ0	NP_001043200	NM_001049735	---	---	---
LOC_Os01g33360	---	---	---	---	---	---	---
LOC_Os01g33390	---	---	---	---	---	---	---
LOC_Os01g33440	---	---	---	---	---	---	---
LOC_Os01g33460
LOC_Os01g33470
LOC_Os01g33490	4323976	Q8RZN0	NP_001043204	NM_001049739	---	---	---
LOC_Os01g33520	---	---	---	---	---	---	---
LOC_Os01g33530	---	---	---	---	---	---	---
LOC_Os01g33540	9266897	---	NP_001172381	NM_001185452	---	---	---
LOC_Os01g33560
LOC_Os01g33609
LOC_Os01g33615
LOC_Os01g33650	---	---	---	---	---	---	---
LOC_Os01g33670	9269488	Q8RZL7	NP_001172382	NM_001185453	---	---	---
LOC_Os01g33684	4323979	Q5QLX2	NP_001043207	NM_001049742	0006952 // defense response // inferred from electronic annotation	---	0043531 // ADP binding // inferred from electronic annotation
LOC_Os01g33750
LOC_Os01g33762	---	---	---	---	---	---	---
LOC_Os01g33770	4323949	Q0JMA4	NP_001043210	NM_001049745	---	0009536 // plastid // inferred from reviewed computational analysis	---
LOC_Os01g33820	---	---	---	---	---	---	---
LOC_Os01g33830	---	---	---	---	---	---	---
LOC_Os01g33840	---	---	---	---	---	---	---
LOC_Os01g33869	4323954	Q0JMA0	NP_001043214	NM_001049749	---	---	---
LOC_Os01g33930	4323956	Q0JM98	NP_001043216	NM_001049751	---	---	---
LOC_Os01g33960
LOC_Os01g34030
LOC_Os01g34040	---	---	---	---	---	---	---
LOC_Os01g34090	---	---	---	---	---	---	---
LOC_Os01g34120	---	---	---	---	---	---	---
LOC_Os01g34140
LOC_Os01g34250
LOC_Os01g34290
LOC_Os01g34310
LOC_Os01g34374
LOC_Os01g34450	4323942	Q5QLI1	NP_001043233	NM_001049768	0009094 // L-phenylalanine biosynthetic process // inferred from electronic annotation	---	0004664 // prephenate dehydratase activity // inferred from electronic annotation
LOC_Os01g34460	---	---	---	---	---	---	---
LOC_Os01g34510	---	---	---	---	---	---	---
LOC_Os01g34540
LOC_Os01g34570
LOC_Os01g34580	---	---	---	---	---	---	---
LOC_Os01g34600	---	---	---	---	---	---	---
LOC_Os01g34680	4327798	Q0JM72	NP_001043242	NM_001049777	---	0016023 // cytoplasmic membrane-bounded vesicle // inferred from reviewed computational analysis	---
LOC_Os01g34700	4327800	A6MZU6 /// Q8LQS5	NP_001043244	NM_001049779	0010043 // response to zinc ion // inferred from electronic annotation	0009507 // chloroplast // inferred from electronic annotation	0016787 // hydrolase activity // inferred from electronic annotation
LOC_Os01g34710	---	---	---	---	---	---	---
LOC_Os01g34830	---	---	---	---	---	---	---
LOC_Os01g34840
LOC_Os01g34860	4327805	Q0JM65	NP_001043249	NM_001049784	---	---	---
LOC_Os01g34930	4327809	Q5JLH4	NP_001043253	NM_001049788	0006075 // (1->3)-beta-D-glucan biosynthetic process // inferred from electronic annotation	"0000148 // 1,3-beta-D-glucan synthase complex // inferred from electronic annotation /// 0016020 // membrane // inferred from electronic annotation"	"0003843 // 1,3-beta-D-glucan synthase activity // inferred from electronic annotation"
LOC_Os01g34950	---	---	---	---	---	---	---
LOC_Os01g34960
LOC_Os01g35070
LOC_Os01g35090
LOC_Os01g35110
LOC_Os01g35160	4326413	B7EBD9 /// Q0JM57	NP_001043257	NM_001049792	0006468 // protein phosphorylation // inferred from electronic annotation	---	"0004672 // protein kinase activity // inferred from electronic annotation /// 0004674 // protein serine/threonine kinase activity // inferred from electronic annotation /// 0005524 // ATP binding // inferred from electronic annotation /// 0016772 // transferase activity, transferring phosphorus-containing groups // inferred from electronic annotation"
LOC_Os01g35200
LOC_Os01g35220
LOC_Os01g35254	4326422	Q0JM52	NP_001043262	NM_001049797	0006952 // defense response // inferred from electronic annotation	---	0043531 // ADP binding // inferred from electronic annotation
LOC_Os01g35380	---	---	---	---	---	---	---
LOC_Os01g35390
LOC_Os01g35410
LOC_Os01g35450
LOC_Os01g35504	---	---	---	---	---	---	---
LOC_Os01g35520
LOC_Os01g35610
LOC_Os01g35630
LOC_Os01g35650
LOC_Os01g35660
LOC_Os01g35770
LOC_Os01g35800
LOC_Os01g35820
LOC_Os01g35860
LOC_Os01g35870	---	---	---	---	---	---	---
LOC_Os01g35960	9268008	---	NP_001173400	NM_001186471	---	---	---
LOC_Os01g36000
LOC_Os01g36050
LOC_Os01g36090	4326870	Q8LHG8	NP_001043272	NM_001049807	0000719 // photoreactive repair // inferred from electronic annotation /// 0005975 // carbohydrate metabolic process // inferred from electronic annotation /// 0009409 // response to cold // inferred from electronic annotation /// 0009411 // response to UV // inferred from electronic annotation	0005634 // nucleus // inferred from electronic annotation /// 0005737 // cytoplasm // inferred from electronic annotation	---
LOC_Os01g36100	---	---	---	---	---	---	---
LOC_Os01g36170
LOC_Os01g36180
LOC_Os01g36200	---	---	---	---	---	---	---
LOC_Os01g36270	---	---	---	---	---	---	---
LOC_Os01g36280
LOC_Os01g36294
LOC_Os01g36330	---	---	---	---	---	---	---
LOC_Os01g36350
LOC_Os01g36380
LOC_Os01g36400
LOC_Os01g36410	---	---	---	---	---	---	---
LOC_Os01g36420
LOC_Os01g36430
LOC_Os01g36450
LOC_Os01g36470	---	---	---	---	---	---	---
LOC_Os01g36480	---	---	---	---	---	---	---
LOC_Os01g36500	9270112	C7IX74	NP_001172404	NM_001185475	---	---	---
LOC_Os01g36510	---	---	---	---	---	---	---
LOC_Os01g36530
LOC_Os01g36550	9267920	C7IX75	NP_001172405	NM_001185476	0006468 // protein phosphorylation // inferred from electronic annotation	---	"0004672 // protein kinase activity // inferred from electronic annotation /// 0005524 // ATP binding // inferred from electronic annotation /// 0016772 // transferase activity, transferring phosphorus-containing groups // inferred from electronic annotation"
LOC_Os01g36640	4326180	Q8RYR1	NP_001043286	NM_001049821	0006952 // defense response // inferred from electronic annotation	---	0043531 // ADP binding // inferred from electronic annotation
LOC_Os01g36690
LOC_Os01g36730
LOC_Os01g36740
LOC_Os01g36760	9269411	Q5JJS9	NP_001172408	NM_001185479	---	---	---
LOC_Os01g36780
LOC_Os01g36820	---	---	---	---	---	---	---
LOC_Os01g36900	---	---	---	---	---	---	---
LOC_Os01g36970	9266554	C7IXA5	NP_001172412	NM_001185483	---	---	---
LOC_Os01g36984	---	---	---	---	---	---	---
LOC_Os01g37020
LOC_Os01g37060
LOC_Os01g37210	9269668	C7IXC1	NP_001172414	NM_001185485	---	---	---
LOC_Os01g37240
LOC_Os01g37250
LOC_Os01g37270	---	---	---	---	---	---	---
LOC_Os01g37350	9272351	C7IWR2	NP_001172416	NM_001185487	---	---	---
LOC_Os01g37360	---	---	---	---	---	---	---
LOC_Os01g37380	---	---	---	---	---	---	---
LOC_Os01g37390
LOC_Os01g37410
LOC_Os01g37520	---	---	---	---	---	---	---
LOC_Os01g37580	4324567	Q0JLY9	NP_001043325	NM_001049860	---	0009536 // plastid // inferred from reviewed computational analysis	---
LOC_Os01g37590	4324568	---	NP_001043326	NM_001049861	---	0016020 // membrane // inferred from reviewed computational analysis	---
LOC_Os01g37710
LOC_Os01g37750	4324574	Q8S9U5	NP_001043332	NM_001049867	---	---	---
LOC_Os01g37860
LOC_Os01g38090	---	---	---	---	---	---	---
LOC_Os01g38120	---	---	---	---	---	---	---
LOC_Os01g38130	---	---	---	---	---	---	---
LOC_Os01g38140
LOC_Os01g38150
LOC_Os01g38160
LOC_Os01g38170
LOC_Os01g38180	4327920	Q657M4	NP_001043352	NM_001049887	0006457 // protein folding // inferred from electronic annotation	0005739 // mitochondrion // inferred from reviewed computational analysis	0016853 // isomerase activity // inferred from electronic annotation
LOC_Os01g38190	4327921	Q657M3	NP_001043353	NM_001049888	---	0005739 // mitochondrion // inferred from reviewed computational analysis	---
LOC_Os01g38229	4327922	Q657L6 /// Q657L8	NP_001043354	NM_001049889	0000413 // protein peptidyl-prolyl isomerization // inferred from electronic annotation /// 0000413 // protein peptidyl-prolyl isomerization // inferred from sequence or structural similarity /// 0006457 // protein folding // inferred from electronic annotation /// 0018208 // peptidyl-proline modification // inferred from sequence or structural similarity	0016020 // membrane // inferred from sequence or structural similarity	0003755 // peptidyl-prolyl cis-trans isomerase activity // inferred from electronic annotation /// 0003755 // peptidyl-prolyl cis-trans isomerase activity // inferred from sequence or structural similarity /// 0005528 // FK506 binding // inferred from sequence or structural similarity /// 0016853 // isomerase activity // inferred from electronic annotation
LOC_Os01g38260
LOC_Os01g38270
LOC_Os01g38290
LOC_Os01g38300
LOC_Os01g38320
LOC_Os01g38420
LOC_Os01g38440
LOC_Os01g38490
LOC_Os01g38530	4327931	---	NP_001043361	NM_001049896	---	---	---
LOC_Os01g38560
LOC_Os01g38580	4327933	Q93VD5	NP_001043363	NM_001049898	---	---	"0016702 // oxidoreductase activity, acting on single donors with incorporation of molecular oxygen, incorporation of two atoms of oxygen // inferred from electronic annotation"
LOC_Os01g38610	4327934	Q0JLV0	NP_001043364	NM_001049899	---	---	---
LOC_Os01g38640	---	---	---	---	---	---	---
LOC_Os01g38660	4326341	---	NP_001043368	NM_001049903	---	---	---
LOC_Os01g38700	---	---	---	---	---	---	---
LOC_Os01g38720	---	---	---	---	---	---	---
LOC_Os01g38740
LOC_Os01g38760	---	---	---	---	---	---	---
LOC_Os01g38780	---	---	---	---	---	---	---
LOC_Os01g38870	---	---	---	---	---	---	---
LOC_Os01g38880	4326344	---	NP_001043371	NM_001049906	---	---	---
LOC_Os01g38890	---	---	---	---	---	---	---
LOC_Os01g39040	---	---	---	---	---	---	---
LOC_Os01g39060	4346933	C7IWE1 /// Q0J239	NP_001063059	NM_001069594	---	---	---
LOC_Os01g39070
LOC_Os01g39120
LOC_Os01g39190	---	---	---	---	---	---	---
LOC_Os01g39210
LOC_Os01g39320	---	---	---	---	---	---	---
LOC_Os01g39370
LOC_Os01g39385	---	---	---	---	---	---	---
LOC_Os01g39399
LOC_Os01g39420
LOC_Os01g39480
LOC_Os01g39490	---	---	---	---	---	---	---
LOC_Os01g39530
LOC_Os01g39580	4323850	A2ZUN5 /// Q40644	NP_001043392	NM_001049927	---	---	---
LOC_Os01g39640	---	---	---	---	---	---	---
LOC_Os01g39730
LOC_Os01g39740
LOC_Os01g39770	9269084	Q3HRN8 /// Q656F3	NP_001172434	NM_001185505	0042538 // hyperosmotic salinity response // inferred from electronic annotation /// 2000021 // regulation of ion homeostasis // inferred from electronic annotation	0005737 // cytoplasm // inferred from electronic annotation /// 0005886 // plasma membrane // inferred from electronic annotation /// 0009705 // plant-type vacuole membrane // inferred from electronic annotation	0005509 // calcium ion binding // inferred from electronic annotation
LOC_Os01g39780	4323860	Q656G2	NP_001043401	NM_001049936	---	---	---
LOC_Os01g39800	4323862	---	NP_001043403	NM_001049938	---	---	---
LOC_Os01g39820
LOC_Os01g39830	4324191	B7EU06 /// Q8W0A1	NP_001043405	NM_001049940	0005975 // carbohydrate metabolic process // inferred from electronic annotation /// 0008152 // metabolic process // inferred from electronic annotation	0005576 // extracellular region // inferred from electronic annotation /// 0005618 // cell wall // inferred from electronic annotation /// 0009505 // plant-type cell wall // inferred from electronic annotation /// 0048046 // apoplast // inferred from electronic annotation	"0003824 // catalytic activity // inferred from electronic annotation /// 0004553 // hydrolase activity, hydrolyzing O-glycosyl compounds // inferred from electronic annotation /// 0004565 // beta-galactosidase activity // inferred from electronic annotation /// 0016787 // hydrolase activity // inferred from electronic annotation /// 0016798 // hydrolase activity, acting on glycosyl bonds // infe…
LOC_Os01g39840	4324192	Q0JLQ8	NP_001043406	NM_001049941	---	---	---
LOC_Os01g39850	4324193	Q8W099	NP_001043407	NM_001049942	---	0005622 // intracellular // inferred from electronic annotation /// 0005634 // nucleus // inferred from electronic annotation	0003677 // DNA binding // inferred from electronic annotation /// 0043565 // sequence-specific DNA binding // inferred from electronic annotation
LOC_Os01g39870
LOC_Os01g39910
LOC_Os01g39940
LOC_Os01g39990	9270742	Q5ZB71	NP_001172435	NM_001185506	---	---	---
LOC_Os01g40010
LOC_Os01g40030	---	---	---	---	---	---	---
LOC_Os01g40040	---	---	---	---	---	---	---
LOC_Os01g40130
LOC_Os01g40140	---	---	---	---	---	---	---
LOC_Os01g40180
LOC_Os01g40370	---	---	---	---	---	---	---
LOC_Os01g40410	---	---	---	---	---	---	---
LOC_Os01g40460
LOC_Os01g40480	4327662	Q8S1F8	NP_001043430	NM_001049965	0048513 // organ development // inferred from electronic annotation	0005886 // plasma membrane // inferred from electronic annotation	"0016740 // transferase activity // inferred from electronic annotation /// 0016757 // transferase activity, transferring glycosyl groups // inferred from electronic annotation"
LOC_Os01g40520	---	---	---	---	---	---	---
LOC_Os01g40530	---	---	---	---	---	---	---
LOC_Os01g40540	---	---	---	---	---	---	---
LOC_Os01g40790
LOC_Os01g40830	4326373	Q0JLL3	NP_001043451	NM_001049986	---	---	---
LOC_Os01g40870	4326376	Q94JC6	NP_001043454	NM_001049989	0008152 // metabolic process // inferred from electronic annotation /// 0009699 // phenylpropanoid biosynthetic process // inferred from electronic annotation /// 0055114 // oxidation-reduction process // inferred from electronic annotation	---	"0016491 // oxidoreductase activity // inferred from electronic annotation /// 0016620 // oxidoreductase activity, acting on the aldehyde or oxo group of donors, NAD or NADP as acceptor // inferred from electronic annotation /// 0050269 // coniferyl-aldehyde dehydrogenase activity // inferred from electronic annotation"
LOC_Os01g40910
LOC_Os01g40930	---	---	---	---	---	---	---
LOC_Os01g40960	---	---	---	---	---	---	---
LOC_Os01g41090
LOC_Os01g41170	4326388	Q8L4A1	NP_001043466	NM_001050001	---	---	---
LOC_Os01g41240	4325949	Q8L562	NP_001043470	NM_001050005	---	---	0016787 // hydrolase activity // inferred from electronic annotation
LOC_Os01g41250	4325950	Q0JLJ3	NP_001043471	NM_001050006	---	---	---
LOC_Os01g41260	4325951	Q8L590	NP_001043472	NM_001050007	---	---	0016829 // lyase activity // inferred from electronic annotation
LOC_Os01g41280	4325953	Q5ZB58	NP_001043474	NM_001050009	---	---	0016829 // lyase activity // inferred from electronic annotation
LOC_Os01g41290	4325954	Q5ZB57	NP_001043475	NM_001050010	---	---	0016829 // lyase activity // inferred from electronic annotation
LOC_Os01g41300
LOC_Os01g41320	---	---	---	---	---	---	---
LOC_Os01g41340	---	---	---	---	---	---	---
LOC_Os01g41350
LOC_Os01g41360	9268579	C7IWZ5	NP_001172447	NM_001185518	---	---	---
LOC_Os01g41400	4325958	Q8LQU5	NP_001043479	NM_001050014	---	0016020 // membrane // inferred from electronic annotation /// 0016021 // integral to membrane // inferred from electronic annotation	---
LOC_Os01g41410	---	---	---	---	---	---	---
LOC_Os01g41420	4325959	A2ZV22	NP_001043480	NM_001050015	---	0016020 // membrane // inferred from electronic annotation /// 0016021 // integral to membrane // inferred from electronic annotation	---
LOC_Os01g41460
LOC_Os01g41480
LOC_Os01g41490
LOC_Os01g41560	---	---	---	---	---	---	---
LOC_Os01g41590
LOC_Os01g41620
LOC_Os01g41680	---	---	---	---	---	---	---
LOC_Os01g41740	---	---	---	---	---	---	---
LOC_Os01g41750	9266262	---	NP_001172451	NM_001185522	---	---	---
LOC_Os01g41780	9271392	B7EKC6 /// C7IWV1	NP_001172453	NM_001185524	---	---	---
LOC_Os01g41790	---	---	---	---	---	---	---
LOC_Os01g41810	4324604	Q8S1C7	NP_001043498	NM_001050033	0055114 // oxidation-reduction process // inferred from electronic annotation	0005783 // endoplasmic reticulum // inferred from electronic annotation	"0004497 // monooxygenase activity // inferred from electronic annotation /// 0005506 // iron ion binding // inferred from electronic annotation /// 0009055 // electron carrier activity // inferred from electronic annotation /// 0016491 // oxidoreductase activity // inferred from electronic annotation /// 0016705 // oxidoreductase activity, acting on paired donors, with incorporation or reduction…
LOC_Os01g41820	4324605	Q5ZBB7	NP_001043499	NM_001050034	0055114 // oxidation-reduction process // inferred from electronic annotation	---	"0005506 // iron ion binding // inferred from electronic annotation /// 0009055 // electron carrier activity // inferred from electronic annotation /// 0016705 // oxidoreductase activity, acting on paired donors, with incorporation or reduction of molecular oxygen // inferred from electronic annotation /// 0020037 // heme binding // inferred from electronic annotation"
LOC_Os01g41860
LOC_Os01g41890	4324092	Q5ZBA8	NP_001043503	NM_001050038	0006952 // defense response // inferred from electronic annotation	---	0043531 // ADP binding // inferred from electronic annotation
LOC_Os01g41930	4324096	Q0JLF7	NP_001043507	NM_001050042	---	---	---
LOC_Os01g41970	4324099	---	NP_001043510	NM_001050045	---	---	---
LOC_Os01g41980	---	---	---	---	---	---	---
LOC_Os01g42000
LOC_Os01g42024	4324103	Q0JLF0	NP_001043514	NM_001050049	---	---	---
LOC_Os01g42080	4324212	Q0JLE3	NP_001043521	NM_001050056	---	---	---
LOC_Os01g42170
LOC_Os01g42270	9269401	C7IW93	NP_001172457	NM_001185528	0009908 // flower development // inferred from electronic annotation	---	0046982 // protein heterodimerization activity // inferred from electronic annotation
LOC_Os01g42330	---	---	---	---	---	---	---
LOC_Os01g42360	---	---	---	---	---	---	---
LOC_Os01g42560
LOC_Os01g42600	---	---	---	---	---	---	---
LOC_Os01g42640	4325316	Q8LQY0	NP_001043554	NM_001050089	0006412 // translation // inferred from electronic annotation	0005622 // intracellular // inferred from electronic annotation /// 0005840 // ribosome // inferred from electronic annotation	0003735 // structural constituent of ribosome // inferred from electronic annotation
LOC_Os01g42730	4325322	A2ZVC7 /// Q0JLA4	NP_001043560	NM_001050095	0006629 // lipid metabolic process // inferred from electronic annotation	0016023 // cytoplasmic membrane-bounded vesicle // inferred from reviewed computational analysis	"0016787 // hydrolase activity // inferred from electronic annotation /// 0016788 // hydrolase activity, acting on ester bonds // inferred from electronic annotation"
LOC_Os01g42740
LOC_Os01g42870	4326647	---	NP_001043572	NM_001050107	---	---	---
LOC_Os01g42920
LOC_Os01g43010	4326655	Q5ZDK1	NP_001043580	NM_001050115	---	---	---
LOC_Os01g43050	4326608	Q0JL80 /// Q66LH6 /// Q66LI2	NP_001043584	NM_001050119	---	---	---
LOC_Os01g43120	4326614	B7EDN0 /// Q5ZBH5	NP_001043590	NM_001050125	0009409 // response to cold // inferred from electronic annotation /// 0009414 // response to water deprivation // inferred from electronic annotation /// 0009651 // response to salt stress // inferred from electronic annotation	0009507 // chloroplast // inferred from electronic annotation	0000166 // nucleotide binding // inferred from electronic annotation /// 0003676 // nucleic acid binding // inferred from electronic annotation /// 0003723 // RNA binding // inferred from electronic annotation /// 0004386 // helicase activity // inferred from electronic annotation /// 0005524 // ATP binding // inferred from electronic annotation /// 0008026 // ATP-dependent helicase activity // i…
LOC_Os01g43140	9271679	C7IXA7	NP_001172466	NM_001185537	0006629 // lipid metabolic process // inferred from electronic annotation	---	0004806 // triglyceride lipase activity // inferred from electronic annotation /// 0016787 // hydrolase activity // inferred from electronic annotation
LOC_Os01g43200
LOC_Os01g43260	---	---	---	---	---	---	---
LOC_Os01g43270	4326623	Q9FTW7	NP_001043598	NM_001050133	0006805 // xenobiotic metabolic process // inferred from electronic annotation /// 0008152 // metabolic process // inferred from electronic annotation /// 0009636 // response to toxin // inferred from electronic annotation /// 0009651 // response to salt stress // inferred from electronic annotation /// 0042178 // xenobiotic catabolic process // inferred from electronic annotation	---	"0016740 // transferase activity // inferred from electronic annotation /// 0016757 // transferase activity, transferring glycosyl groups // inferred from electronic annotation /// 0016758 // transferase activity, transferring hexosyl groups // inferred from electronic annotation /// 0035251 // UDP-glucosyltransferase activity // inferred from electronic annotation /// 0080043 // quercetin 3-O-gl…
LOC_Os01g43370	4326632	Q9AXB2	NP_001043607	NM_001050142	---	---	---
LOC_Os01g43400	4326636	Q0JL53	NP_001043611	NM_001050146	---	---	---
LOC_Os01g43460	4326677	Q0JL49	NP_001043615	NM_001050150	0055085 // transmembrane transport // inferred from electronic annotation	0016021 // integral to membrane // inferred from electronic annotation	---
LOC_Os01g43500	---	---	---	---	---	---	---
LOC_Os01g43620	---	---	---	---	---	---	---
LOC_Os01g43650	4326690	Q9FE35	NP_001043628	NM_001050163	"0006355 // regulation of transcription, DNA-dependent // inferred from electronic annotation"	---	0003677 // DNA binding // inferred from electronic annotation /// 0003700 // sequence-specific DNA binding transcription factor activity // inferred from electronic annotation /// 0043565 // sequence-specific DNA binding // inferred from electronic annotation
LOC_Os01g43700	4326694	Q5ZE54	NP_001043631	NM_001050166	0055114 // oxidation-reduction process // inferred from electronic annotation	0005783 // endoplasmic reticulum // inferred from electronic annotation	"0004497 // monooxygenase activity // inferred from electronic annotation /// 0005506 // iron ion binding // inferred from electronic annotation /// 0009055 // electron carrier activity // inferred from electronic annotation /// 0016491 // oxidoreductase activity // inferred from electronic annotation /// 0016705 // oxidoreductase activity, acting on paired donors, with incorporation or reduction…
LOC_Os01g43760	9267499	C7IXF8	NP_001172472	NM_001185543	0055114 // oxidation-reduction process // inferred from electronic annotation	---	"0004497 // monooxygenase activity // inferred from electronic annotation /// 0005506 // iron ion binding // inferred from electronic annotation /// 0009055 // electron carrier activity // inferred from electronic annotation /// 0016491 // oxidoreductase activity // inferred from electronic annotation /// 0016705 // oxidoreductase activity, acting on paired donors, with incorporation or reduction…
LOC_Os01g43790
LOC_Os01g43800
LOC_Os01g43870	4326666	Q0JL24	NP_001043640	NM_001050175	0016311 // dephosphorylation // inferred from electronic annotation	---	0016791 // phosphatase activity // inferred from electronic annotation
LOC_Os01g43895	---	---	---	---	---	---	---
LOC_Os01g43920
LOC_Os01g43960	---	---	---	---	---	---	---
LOC_Os01g43980
LOC_Os01g44150
LOC_Os01g44200	---	---	---	---	---	---	---
LOC_Os01g44250	4326596	Q5VNT2	NP_001043656	NM_001050191	0008152 // metabolic process // inferred from electronic annotation	---	0003824 // catalytic activity // inferred from electronic annotation
LOC_Os01g44270
LOC_Os01g44320	---	---	---	---	---	---	---
LOC_Os01g44350	---	---	---	---	---	---	---
LOC_Os01g44430
LOC_Os01g44990
LOC_Os01g45030
LOC_Os01g45040
LOC_Os01g45174
LOC_Os01g45220
LOC_Os01g45290	---	---	---	---	---	---	---
LOC_Os01g45320	4326585	Q8LQ58	NP_001043678	NM_001050213	---	---	---
LOC_Os01g45340
LOC_Os01g45690
LOC_Os01g45740
LOC_Os01g45810
LOC_Os01g46030	---	---	---	---	---	---	---
LOC_Os01g46110
LOC_Os01g46250	4325367	Q0JKT4	NP_001043730	NM_001050265	0006629 // lipid metabolic process // inferred from electronic annotation /// 0016042 // lipid catabolic process // inferred from electronic annotation	0005737 // cytoplasm // inferred from electronic annotation /// 0005737 // cytoplasm // inferred from sequence or structural similarity	0004806 // triglyceride lipase activity // inferred from electronic annotation /// 0008970 // phosphatidylcholine 1-acylhydrolase activity // inferred from sequence or structural similarity /// 0016787 // hydrolase activity // inferred from electronic annotation
LOC_Os01g46280	---	---	---	---	---	---	---
LOC_Os01g46420
LOC_Os01g46510	4324171	Q5VPC8	NP_001043744	NM_001050279	---	0005886 // plasma membrane // inferred from electronic annotation	---
LOC_Os01g46820
LOC_Os01g46870	4324188	Q7XAD7 /// Q7XBH2	NP_001043760	NM_001050295	"0006351 // transcription, DNA-dependent // inferred from electronic annotation /// 0006355 // regulation of transcription, DNA-dependent // inferred from electronic annotation"	0005634 // nucleus // inferred from electronic annotation	0003677 // DNA binding // inferred from electronic annotation /// 0003700 // sequence-specific DNA binding transcription factor activity // inferred from electronic annotation
LOC_Os01g46880
LOC_Os01g46900
LOC_Os01g46984	---	---	---	---	---	---	---
LOC_Os01g47090
LOC_Os01g47140
LOC_Os01g47150
LOC_Os01g47290	9266954	---	NP_001172490	NM_001185561	---	---	---
LOC_Os01g47300	9269447	C7IWI8	NP_001172491	NM_001185562	---	---	---
LOC_Os01g47340	4327858	A6N1A2 /// B7EPE4 /// Q8LR34	NP_001043783	NM_001050318	0016226 // iron-sulfur cluster assembly // inferred from electronic annotation	0005739 // mitochondrion // inferred from electronic annotation	0005506 // iron ion binding // inferred from electronic annotation /// 0051536 // iron-sulfur cluster binding // inferred from electronic annotation
LOC_Os01g47500	---	---	---	---	---	---	---
LOC_Os01g47520	---	---	---	---	---	---	---
LOC_Os01g47560	4326856	Q0JKL7 /// Q7X7E3	NP_001043797	NM_001050332	"0006355 // regulation of transcription, DNA-dependent // inferred from electronic annotation"	0005739 // mitochondrion // inferred from reviewed computational analysis	0003700 // sequence-specific DNA binding transcription factor activity // inferred from electronic annotation /// 0043565 // sequence-specific DNA binding // inferred from electronic annotation
LOC_Os01g47700	9270568	C7IWX5	NP_001172495	NM_001185566	---	---	---
LOC_Os01g47710	4326320	---	NP_001043808	NM_001050343	---	---	---
LOC_Os01g47740	4326322	Q5QLR5 /// Q9XFE0	NP_001043810	NM_001050345	---	---	0008270 // zinc ion binding // inferred from electronic annotation /// 0046872 // metal ion binding // inferred from electronic annotation
LOC_Os01g47850
LOC_Os01g47890	---	---	---	---	---	---	---
LOC_Os01g47900	4326332	Q8W054	NP_001043820	NM_001050355	0006468 // protein phosphorylation // inferred from electronic annotation /// 0016310 // phosphorylation // inferred from electronic annotation /// 0048544 // recognition of pollen // inferred from electronic annotation	---	"0000166 // nucleotide binding // inferred from electronic annotation /// 0004672 // protein kinase activity // inferred from electronic annotation /// 0004674 // protein serine/threonine kinase activity // inferred from electronic annotation /// 0004872 // receptor activity // inferred from electronic annotation /// 0005524 // ATP binding // inferred from electronic annotation /// 0016301 // kin…
LOC_Os01g47960
LOC_Os01g47970
LOC_Os01g47980
LOC_Os01g48060	4325895	Q0JKI9	NP_001043825	NM_001050360	"0006351 // transcription, DNA-dependent // inferred from electronic annotation /// 0006355 // regulation of transcription, DNA-dependent // inferred from electronic annotation /// 0009725 // response to hormone stimulus // inferred from electronic annotation /// 0009734 // auxin mediated signaling pathway // inferred from electronic annotation"	0005634 // nucleus // inferred from electronic annotation	0003677 // DNA binding // inferred from electronic annotation
LOC_Os01g48070
LOC_Os01g48090
LOC_Os01g48120	9267900	Q5QMQ8	NP_001172497	NM_001185568	---	---	---
LOC_Os01g48210	4325901	B7EXY2 /// Q05K40 /// Q5QMQ1	NP_001043830	NM_001050365	---	---	0016779 // nucleotidyltransferase activity // inferred from electronic annotation
LOC_Os01g48339
LOC_Os01g48470	---	---	---	---	---	---	---
LOC_Os01g48480
LOC_Os01g48490
LOC_Os01g48610	4325268	Q5QM74	NP_001043854	NM_001050389	---	---	---
LOC_Os01g48640	4325270	Q8S188	NP_001043856	NM_001050391	---	---	---
LOC_Os01g48650
LOC_Os01g48700	4325274	Q84VF4	NP_001043860	NM_001050395	"0006351 // transcription, DNA-dependent // inferred from electronic annotation /// 0006355 // regulation of transcription, DNA-dependent // inferred from electronic annotation"	0005634 // nucleus // inferred from electronic annotation /// 0005667 // transcription factor complex // inferred from electronic annotation	0003677 // DNA binding // inferred from electronic annotation /// 0003700 // sequence-specific DNA binding transcription factor activity // inferred from electronic annotation
LOC_Os01g48780	---	---	---	---	---	---	---
LOC_Os01g49010	4324139	Q5N8Q4 /// Q7Y0X0	NP_001043888	NM_001050423	0006260 // DNA replication // inferred from electronic annotation	0000808 // origin recognition complex // inferred from electronic annotation /// 0005634 // nucleus // inferred from electronic annotation	0003677 // DNA binding // inferred from electronic annotation /// 0005524 // ATP binding // inferred from electronic annotation
LOC_Os01g49050	---	---	---	---	---	---	---
LOC_Os01g49080	---	---	---	---	---	---	---
LOC_Os01g49110	4324143	Q5N7N2	NP_001043892	NM_001050427	0018342 // protein prenylation // inferred from electronic annotation	---	0008318 // protein prenyltransferase activity // inferred from electronic annotation /// 0016740 // transferase activity // inferred from electronic annotation
LOC_Os01g49150	4324146	A2ZWM2 /// Q0JKB9	NP_001043895	NM_001050430	0006333 // chromatin assembly or disassembly // inferred from electronic annotation	0005634 // nucleus // inferred from electronic annotation /// 0005739 // mitochondrion // inferred from reviewed computational analysis /// 0009536 // plastid // inferred from reviewed computational analysis	---
LOC_Os01g49160	9268190	C7IWV3	NP_001172509	NM_001185580	---	---	---
LOC_Os01g49180	4324149	Q0JKB6	NP_001043898	NM_001050433	0006281 // DNA repair // inferred from electronic annotation /// 0006310 // DNA recombination // inferred from electronic annotation	---	0003910 // DNA ligase (ATP) activity // inferred from electronic annotation /// 0005524 // ATP binding // inferred from electronic annotation
LOC_Os01g49230	4324109	Q5N7M4	NP_001043904	NM_001050439	0008152 // metabolic process // inferred from electronic annotation	---	"0016740 // transferase activity // inferred from electronic annotation /// 0016757 // transferase activity, transferring glycosyl groups // inferred from electronic annotation /// 0016758 // transferase activity, transferring hexosyl groups // inferred from electronic annotation"
LOC_Os01g49250	4324111	A6N0J1 /// Q0JKA8	NP_001043906	NM_001050441	---	0005634 // nucleus // inferred from electronic annotation /// 0005829 // cytosol // inferred from electronic annotation	---
LOC_Os01g49270	4324113	Q0JKA6	NP_001043908	NM_001050443	0006396 // RNA processing // inferred from electronic annotation	0005622 // intracellular // inferred from electronic annotation	---
LOC_Os01g49300
LOC_Os01g49420
LOC_Os01g49430	---	---	---	---	---	---	---
LOC_Os01g49450
LOC_Os01g49529	4327947	B7EC46 /// Q5N7Q6 /// Q5N7Q7 /// Q5N7Q8	NP_001043925	NM_001050460	0006468 // protein phosphorylation // inferred from electronic annotation /// 0016310 // phosphorylation // inferred from electronic annotation	0016023 // cytoplasmic membrane-bounded vesicle // inferred from reviewed computational analysis	"0000166 // nucleotide binding // inferred from electronic annotation /// 0004672 // protein kinase activity // inferred from electronic annotation /// 0004674 // protein serine/threonine kinase activity // inferred from electronic annotation /// 0004872 // receptor activity // inferred from electronic annotation /// 0005524 // ATP binding // inferred from electronic annotation /// 0016301 // kin…
LOC_Os01g49570
LOC_Os01g49580	4327950	Q0JK86	NP_001043928	NM_001050463	0006468 // protein phosphorylation // inferred from electronic annotation	0016023 // cytoplasmic membrane-bounded vesicle // inferred from reviewed computational analysis	"0004672 // protein kinase activity // inferred from electronic annotation /// 0004674 // protein serine/threonine kinase activity // inferred from electronic annotation /// 0005524 // ATP binding // inferred from electronic annotation /// 0016772 // transferase activity, transferring phosphorus-containing groups // inferred from electronic annotation"
LOC_Os01g49614	4327951	Q5N7S4	NP_001043929	NM_001050464	0006468 // protein phosphorylation // inferred from electronic annotation /// 0016310 // phosphorylation // inferred from electronic annotation	0016023 // cytoplasmic membrane-bounded vesicle // inferred from reviewed computational analysis	"0004672 // protein kinase activity // inferred from electronic annotation /// 0004674 // protein serine/threonine kinase activity // inferred from electronic annotation /// 0004872 // receptor activity // inferred from electronic annotation /// 0005524 // ATP binding // inferred from electronic annotation /// 0016301 // kinase activity // inferred from electronic annotation /// 0016772 // transf…
LOC_Os01g49630	4325635	Q0JK83	NP_001043931	NM_001050466	0005975 // carbohydrate metabolic process // inferred from electronic annotation /// 0008152 // metabolic process // inferred from electronic annotation	0016023 // cytoplasmic membrane-bounded vesicle // inferred from reviewed computational analysis	"0003824 // catalytic activity // inferred from electronic annotation /// 0004553 // hydrolase activity, hydrolyzing O-glycosyl compounds // inferred from electronic annotation /// 0016787 // hydrolase activity // inferred from electronic annotation /// 0016798 // hydrolase activity, acting on glycosyl bonds // inferred from electronic annotation /// 0043169 // cation binding // inferred from ele…
LOC_Os01g49750	4325646	Q5N7R7	NP_001043942	NM_001050477	---	---	---
LOC_Os01g49810	---	---	---	---	---	---	---
LOC_Os01g49880	---	---	---	---	---	---	---
LOC_Os01g49910	4323882	Q0JK65	NP_001043949	NM_001050484	0006468 // protein phosphorylation // inferred from electronic annotation	---	"0004672 // protein kinase activity // inferred from electronic annotation /// 0004674 // protein serine/threonine kinase activity // inferred from electronic annotation /// 0005524 // ATP binding // inferred from electronic annotation /// 0016772 // transferase activity, transferring phosphorus-containing groups // inferred from electronic annotation"
LOC_Os01g49920	4323883	B7EKU2 /// Q0JK64	NP_001043950	NM_001050485	0006468 // protein phosphorylation // inferred from electronic annotation	---	"0004672 // protein kinase activity // inferred from electronic annotation /// 0004674 // protein serine/threonine kinase activity // inferred from electronic annotation /// 0005524 // ATP binding // inferred from electronic annotation /// 0016772 // transferase activity, transferring phosphorus-containing groups // inferred from electronic annotation"
LOC_Os01g49960
LOC_Os01g49970
LOC_Os01g49980
LOC_Os01g50140
LOC_Os01g50220
LOC_Os01g50360	9270256	---	NP_001172523	NM_001185594	---	0009536 // plastid // inferred from reviewed computational analysis	---
LOC_Os01g50370	4325301	Q0JK37	NP_001043977	NM_001050512	0006468 // protein phosphorylation // inferred from electronic annotation	0005739 // mitochondrion // inferred from reviewed computational analysis	"0000166 // nucleotide binding // inferred from electronic annotation /// 0004672 // protein kinase activity // inferred from electronic annotation /// 0004674 // protein serine/threonine kinase activity // inferred from electronic annotation /// 0005524 // ATP binding // inferred from electronic annotation /// 0016772 // transferase activity, transferring phosphorus-containing groups // inferred…
LOC_Os01g50490	4326925	Q5N8J0	NP_001043985	NM_001050520	0055114 // oxidation-reduction process // inferred from electronic annotation	0005886 // plasma membrane // inferred from electronic annotation	"0004497 // monooxygenase activity // inferred from electronic annotation /// 0005506 // iron ion binding // inferred from electronic annotation /// 0009055 // electron carrier activity // inferred from electronic annotation /// 0016491 // oxidoreductase activity // inferred from electronic annotation /// 0016705 // oxidoreductase activity, acting on paired donors, with incorporation or reduction…
LOC_Os01g50500
LOC_Os01g50550
LOC_Os01g50590
LOC_Os01g50700	4326935	P30287 /// Q0JK19	NP_001043995	NM_001050530	0006950 // response to stress // inferred from electronic annotation /// 0009415 // response to water // inferred from electronic annotation	---	---
LOC_Os01g50790
LOC_Os01g50849	4324252	Q0JK08	NP_001044006	NM_001050541	---	0009536 // plastid // inferred from reviewed computational analysis	---
LOC_Os01g50950
LOC_Os01g50980	9268369	C7IXG2	NP_001172530	NM_001185601	---	---	---
LOC_Os01g51010	4327673	Q5N8F0	NP_001044016	NM_001050551	---	0009536 // plastid // inferred from reviewed computational analysis	---
LOC_Os01g51080
LOC_Os01g51090
LOC_Os01g51110	---	---	---	---	---	---	---
LOC_Os01g51230	4327686	Q9ASF7	NP_001044029	NM_001050564	---	---	---
LOC_Os01g51240	---	---	---	---	---	---	---
LOC_Os01g51290	4327824	Q5NAH9	NP_001044034	NM_001050569	0006468 // protein phosphorylation // inferred from electronic annotation /// 0016310 // phosphorylation // inferred from electronic annotation	0005886 // plasma membrane // inferred from electronic annotation	"0004672 // protein kinase activity // inferred from electronic annotation /// 0004674 // protein serine/threonine kinase activity // inferred from electronic annotation /// 0005524 // ATP binding // inferred from electronic annotation /// 0016301 // kinase activity // inferred from electronic annotation /// 0016772 // transferase activity, transferring phosphorus-containing groups // inferred fr…
LOC_Os01g51340
LOC_Os01g51400	4325931	Q9ASD8	NP_001044045	NM_001050580	0006468 // protein phosphorylation // inferred from electronic annotation /// 0016310 // phosphorylation // inferred from electronic annotation	---	"0004672 // protein kinase activity // inferred from electronic annotation /// 0004872 // receptor activity // inferred from electronic annotation /// 0005524 // ATP binding // inferred from electronic annotation /// 0016301 // kinase activity // inferred from electronic annotation /// 0016772 // transferase activity, transferring phosphorus-containing groups // inferred from electronic annotatio…
LOC_Os01g51440
LOC_Os01g51550	---	---	---	---	---	---	---
LOC_Os01g51560
LOC_Os01g51580	---	---	---	---	---	---	---
LOC_Os01g51590
LOC_Os01g51610	4325939	A4LBC0	NP_001044053	NM_001050588	"0006351 // transcription, DNA-dependent // inferred from electronic annotation /// 0006355 // regulation of transcription, DNA-dependent // inferred from direct assay /// 0006355 // regulation of transcription, DNA-dependent // inferred from electronic annotation /// 0009908 // flower development // inferred from electronic annotation /// 0048573 // photoperiodism, flowering // inferred from mut…	0005634 // nucleus // inferred from direct assay /// 0005634 // nucleus // inferred from electronic annotation	0003677 // DNA binding // inferred from electronic annotation /// 0003700 // sequence-specific DNA binding transcription factor activity // inferred from direct assay /// 0044212 // transcription regulatory region DNA binding // inferred from direct assay
LOC_Os01g51650	---	---	---	---	---	---	---
LOC_Os01g51670	4325944	Q5JLT2	NP_001044058	NM_001050593	---	0016020 // membrane // inferred from reviewed computational analysis	---
LOC_Os01g51735
LOC_Os01g51740	9268752	---	NP_001172539	NM_001185610	---	---	---
LOC_Os01g51820
LOC_Os01g51830
LOC_Os01g51880	---	---	---	---	---	---	---
LOC_Os01g51950
LOC_Os01g52000
LOC_Os01g52140	4324698	Q5JL93	NP_001044084	NM_001050619	---	---	---
LOC_Os01g52250	4324654	Q6UBQ7	NP_001044091	NM_001050626	0009058 // biosynthetic process // inferred from electronic annotation /// 0009250 // glucan biosynthetic process // inferred from electronic annotation	0009536 // plastid // inferred from reviewed computational analysis	0009011 // starch synthase activity // inferred from electronic annotation
LOC_Os01g52330	---	---	---	---	---	---	---
LOC_Os01g52590
LOC_Os01g52800
LOC_Os01g52864	4323925	Q5JNF8	NP_001044132	NM_001050667	---	0009507 // chloroplast // inferred from electronic annotation /// 0009706 // chloroplast inner membrane // inferred from electronic annotation /// 0009941 // chloroplast envelope // inferred from electronic annotation /// 0016021 // integral to membrane // inferred from electronic annotation	---
LOC_Os01g53100	---	---	---	---	---	---	---
LOC_Os01g53170	---	---	---	---	---	---	---
LOC_Os01g53180
LOC_Os01g53220	4324158	B7EC10 /// Q942D6	NP_001044160	NM_001050695	"0006351 // transcription, DNA-dependent // inferred from electronic annotation /// 0006355 // regulation of transcription, DNA-dependent // inferred from electronic annotation /// 0006950 // response to stress // inferred from electronic annotation"	0005634 // nucleus // inferred from electronic annotation	0003677 // DNA binding // inferred from electronic annotation /// 0003700 // sequence-specific DNA binding transcription factor activity // inferred from electronic annotation /// 0043565 // sequence-specific DNA binding // inferred from electronic annotation
LOC_Os01g53230	---	---	---	---	---	---	---
LOC_Os01g53390	4324168	Q5JL50	NP_001044169	NM_001050704	0008152 // metabolic process // inferred from electronic annotation	---	"0016740 // transferase activity // inferred from electronic annotation /// 0016757 // transferase activity, transferring glycosyl groups // inferred from electronic annotation /// 0016758 // transferase activity, transferring hexosyl groups // inferred from electronic annotation"
LOC_Os01g53420	4324169	Q942B8	NP_001044170	NM_001050705	0008152 // metabolic process // inferred from electronic annotation	---	"0016740 // transferase activity // inferred from electronic annotation /// 0016757 // transferase activity, transferring glycosyl groups // inferred from electronic annotation /// 0016758 // transferase activity, transferring hexosyl groups // inferred from electronic annotation"
LOC_Os01g53480
LOC_Os01g53520	4327874	Q8S2K0	NP_001044177	NM_001050712	---	0005783 // endoplasmic reticulum // inferred from electronic annotation	---
LOC_Os01g53550	4327875	Q5JNE1	NP_001044178	NM_001050713	---	---	---
LOC_Os01g53560	4327876	Q0JJI5	NP_001044179	NM_001050714	---	0009536 // plastid // inferred from reviewed computational analysis	---
LOC_Os01g53570	4327877	Q5JND7	NP_001044180	NM_001050715	0015743 // malate transport // inferred from electronic annotation	---	---
LOC_Os01g53590	4327879	Q0JJI2	NP_001044182	NM_001050717	0006139 // nucleobase-containing compound metabolic process // inferred from electronic annotation	0005622 // intracellular // inferred from electronic annotation	0003676 // nucleic acid binding // inferred from electronic annotation /// 0008408 // 3'-5' exonuclease activity // inferred from electronic annotation
LOC_Os01g53600	4327880	Q0JJI1	NP_001044183	NM_001050718	0009414 // response to water deprivation // inferred from electronic annotation /// 0009737 // response to abscisic acid stimulus // inferred from electronic annotation /// 0009788 // negative regulation of abscisic acid mediated signaling pathway // inferred from electronic annotation /// 0009934 // regulation of meristem structural organization // inferred from electronic annotation /// 0018342…	0005739 // mitochondrion // inferred from reviewed computational analysis /// 0005965 // protein farnesyltransferase complex // inferred from electronic annotation	0003824 // catalytic activity // inferred from electronic annotation /// 0004660 // protein farnesyltransferase activity // inferred from electronic annotation
LOC_Os01g53850	---	---	---	---	---	---	---
LOC_Os01g53870	4326540	Q0JJF7	NP_001044207	NM_001050742	---	---	0003676 // nucleic acid binding // inferred from electronic annotation /// 0046983 // protein dimerization activity // inferred from electronic annotation
LOC_Os01g53920	4326546	---	NP_001044213	NM_001050748	---	---	---
LOC_Os01g53970	---	---	---	---	---	---	---
LOC_Os01g54060	---	---	---	---	---	---	---
LOC_Os01g54070
LOC_Os01g54250	---	---	---	---	---	---	---
LOC_Os01g54260
LOC_Os01g54270	4326177	Q8LIY8	NP_001044229	NM_001050764	---	0009536 // plastid // inferred from reviewed computational analysis	"0016702 // oxidoreductase activity, acting on single donors with incorporation of molecular oxygen, incorporation of two atoms of oxygen // inferred from electronic annotation"
LOC_Os01g54290
LOC_Os01g54424	4325547	Q0JJC6	NP_001044238	NM_001050773	---	0009536 // plastid // inferred from reviewed computational analysis	---
LOC_Os01g54610	---	---	---	---	---	---	---
LOC_Os01g54714	---	---	---	---	---	---	---
LOC_Os01g54730	4324629	B7F4R7 /// Q5JN54	NP_001044256	NM_001050791	---	0005739 // mitochondrion // inferred from electronic annotation /// 0005747 // mitochondrial respiratory chain complex I // inferred from electronic annotation /// 0031966 // mitochondrial membrane // inferred from electronic annotation /// 0045271 // respiratory chain complex I // inferred from electronic annotation	---
LOC_Os01g54750
LOC_Os01g54830
LOC_Os01g54969	---	---	---	---	---	---	---
LOC_Os01g55090
LOC_Os01g55140	---	---	---	---	---	---	---
LOC_Os01g55180	---	---	---	---	---	---	---
LOC_Os01g55220
LOC_Os01g55280	4325303	Q0JJ69 /// Q155V7 /// Q3LFF9 /// Q84VF1	NP_001044295	NM_001050830	---	---	---
LOC_Os01g55370	9271377	Q5JLR6	NP_001172573	NM_001185644	---	---	---
LOC_Os01g55470
LOC_Os01g55580	4327019	Q5JMF9	NP_001044321	NM_001050856	---	---	---
LOC_Os01g55620
LOC_Os01g55630	---	---	---	---	---	---	---
LOC_Os01g55920
LOC_Os01g55974	4326895	B7EYY8 /// Q5JN09	NP_001044347	NM_001050882	0008152 // metabolic process // inferred from electronic annotation	---	0003824 // catalytic activity // inferred from electronic annotation /// 0008270 // zinc ion binding // inferred from electronic annotation /// 0016787 // hydrolase activity // inferred from electronic annotation
LOC_Os01g55990	---	---	---	---	---	---	---
LOC_Os01g56060	---	---	---	---	---	---	---
LOC_Os01g56100	4325495	Q5ZAN2	NP_001044357	NM_001050892	---	---	---
LOC_Os01g56120	---	---	---	---	---	---	---
LOC_Os01g56210	---	---	---	---	---	---	---
LOC_Os01g56250
LOC_Os01g56650	---	---	---	---	---	---	---
LOC_Os01g56720
LOC_Os01g56830
LOC_Os01g56850	4327891	---	NP_001044413	NM_001050948	---	---	---
LOC_Os01g56900	4327896	Q0JIU6	NP_001044418	NM_001050953	---	---	---
LOC_Os01g57120
LOC_Os01g57160
LOC_Os01g57170	---	---	---	---	---	---	---
LOC_Os01g57250	4327839	Q5ZAV2	NP_001044440	NM_001050975	---	---	---
LOC_Os01g57270	4327841	Q8LQR9 /// Q941L9	NP_001044442	NM_001050977	0006952 // defense response // inferred from electronic annotation	0016023 // cytoplasmic membrane-bounded vesicle // inferred from reviewed computational analysis	0043531 // ADP binding // inferred from electronic annotation
LOC_Os01g57280
LOC_Os01g57350	4327845	Q0JIR8	NP_001044446	NM_001050981	0007205 // protein kinase C-activating G-protein coupled receptor signaling pathway // inferred from electronic annotation	---	0004143 // diacylglycerol kinase activity // inferred from electronic annotation
LOC_Os01g57420	4327055	---	NP_001044452	NM_001050987	---	---	---
LOC_Os01g57480	4327060	Q5ZAV5	NP_001044457	NM_001050992	0006468 // protein phosphorylation // inferred from electronic annotation /// 0016310 // phosphorylation // inferred from electronic annotation /// 0048544 // recognition of pollen // inferred from electronic annotation	---	"0004672 // protein kinase activity // inferred from electronic annotation /// 0004674 // protein serine/threonine kinase activity // inferred from electronic annotation /// 0005524 // ATP binding // inferred from electronic annotation /// 0016301 // kinase activity // inferred from electronic annotation /// 0016772 // transferase activity, transferring phosphorus-containing groups // inferred fr…
LOC_Os01g57490	---	---	---	---	---	---	---
LOC_Os01g57510	4327035	Q8LQN6	NP_001044460	NM_001050995	0006468 // protein phosphorylation // inferred from electronic annotation /// 0016310 // phosphorylation // inferred from electronic annotation /// 0034613 // cellular protein localization // inferred from electronic annotation /// 0046777 // protein autophosphorylation // inferred from electronic annotation /// 0048544 // recognition of pollen // inferred from electronic annotation	0005634 // nucleus // inferred from electronic annotation /// 0005773 // vacuole // inferred from electronic annotation /// 0005829 // cytosol // inferred from electronic annotation /// 0005886 // plasma membrane // inferred from electronic annotation	"0004672 // protein kinase activity // inferred from electronic annotation /// 0004674 // protein serine/threonine kinase activity // inferred from electronic annotation /// 0004872 // receptor activity // inferred from electronic annotation /// 0005524 // ATP binding // inferred from electronic annotation /// 0016301 // kinase activity // inferred from electronic annotation /// 0016772 // transf…
LOC_Os01g57599	4327042	B7EAX3 /// Q5ZAM7	NP_001044466	NM_001051001	---	---	---
LOC_Os01g57670
LOC_Os01g57800
LOC_Os01g57810
LOC_Os01g57830
LOC_Os01g57900	4325865	Q8RVE5	NP_001044484	NM_001051019	---	---	---
LOC_Os01g57960
LOC_Os01g58070	4324128	---	NP_001044496	NM_001051031	---	---	---
LOC_Os01g58100	9271853	C7IXC9	NP_001172601	NM_001185672	0008152 // metabolic process // inferred from electronic annotation /// 0055114 // oxidation-reduction process // inferred from electronic annotation	---	0016491 // oxidoreductase activity // inferred from electronic annotation /// 0046872 // metal ion binding // inferred from electronic annotation
LOC_Os01g58270	4325625	Q8S1I0	NP_001044508	NM_001051043	0006508 // proteolysis // inferred from electronic annotation /// 0043086 // negative regulation of catalytic activity // inferred from electronic annotation	0005618 // cell wall // inferred from sequence or structural similarity	0004252 // serine-type endopeptidase activity // inferred from electronic annotation /// 0004252 // serine-type endopeptidase activity // inferred from sequence or structural similarity /// 0008233 // peptidase activity // inferred from electronic annotation /// 0008236 // serine-type peptidase activity // inferred from electronic annotation /// 0016787 // hydrolase activity // inferred from elec…
LOC_Os01g58300	---	---	---	---	---	---	---
LOC_Os01g58350	9270740	---	NP_001172602	NM_001185673	---	---	---
LOC_Os01g58430	---	---	---	---	---	---	---
LOC_Os01g58444	4327624	Q0JIJ3	NP_001044521	NM_001051056	---	---	---
LOC_Os01g58459	4327625	Q0JIJ2	NP_001044522	NM_001051057	---	---	---
LOC_Os01g58610	9268592	C7IXG8	NP_001172606	NM_001185677	0006096 // glycolysis // inferred from electronic annotation /// 0016310 // phosphorylation // inferred from electronic annotation	---	0004618 // phosphoglycerate kinase activity // inferred from electronic annotation /// 0016301 // kinase activity // inferred from electronic annotation /// 0016740 // transferase activity // inferred from electronic annotation
LOC_Os01g58710
LOC_Os01g58720
LOC_Os01g58810
LOC_Os01g58820
LOC_Os01g58920
LOC_Os01g58950
LOC_Os01g58980
LOC_Os01g59020	4327539	Q8LRA0	NP_001044554	NM_001051089	0055114 // oxidation-reduction process // inferred from electronic annotation	---	"0004497 // monooxygenase activity // inferred from electronic annotation /// 0005506 // iron ion binding // inferred from electronic annotation /// 0009055 // electron carrier activity // inferred from electronic annotation /// 0016491 // oxidoreductase activity // inferred from electronic annotation /// 0016705 // oxidoreductase activity, acting on paired donors, with incorporation or reduction…
LOC_Os01g59100	4327545	Q8LR92	NP_001044560	NM_001051095	0008152 // metabolic process // inferred from electronic annotation	---	"0016740 // transferase activity // inferred from electronic annotation /// 0016757 // transferase activity, transferring glycosyl groups // inferred from electronic annotation /// 0016758 // transferase activity, transferring hexosyl groups // inferred from electronic annotation"
LOC_Os01g59110	4327546	Q5VQX0	NP_001044561	NM_001051096	0008152 // metabolic process // inferred from electronic annotation	---	"0016740 // transferase activity // inferred from electronic annotation /// 0016757 // transferase activity, transferring glycosyl groups // inferred from electronic annotation /// 0016758 // transferase activity, transferring hexosyl groups // inferred from electronic annotation"
LOC_Os01g59230
LOC_Os01g59265
LOC_Os01g59280
LOC_Os01g59430	---	---	---	---	---	---	---
LOC_Os01g59450	---	---	---	---	---	---	---
LOC_Os01g59480	---	---	---	---	---	---	---
LOC_Os01g59550	9270191	C7IXP0	NP_001172613	NM_001185684	0006468 // protein phosphorylation // inferred from electronic annotation	---	"0004672 // protein kinase activity // inferred from electronic annotation /// 0004674 // protein serine/threonine kinase activity // inferred from electronic annotation /// 0005524 // ATP binding // inferred from electronic annotation /// 0016772 // transferase activity, transferring phosphorus-containing groups // inferred from electronic annotation"
LOC_Os01g59560	4327353	Q0JIC9	NP_001044585	NM_001051120	0006468 // protein phosphorylation // inferred from electronic annotation	---	"0000166 // nucleotide binding // inferred from electronic annotation /// 0004672 // protein kinase activity // inferred from electronic annotation /// 0004674 // protein serine/threonine kinase activity // inferred from electronic annotation /// 0005524 // ATP binding // inferred from electronic annotation /// 0016772 // transferase activity, transferring phosphorus-containing groups // inferred…
LOC_Os01g59570	9272032	B7FAC9 /// C7IXP1	NP_001172615	NM_001185686	0006468 // protein phosphorylation // inferred from electronic annotation	---	"0004672 // protein kinase activity // inferred from electronic annotation /// 0004674 // protein serine/threonine kinase activity // inferred from electronic annotation /// 0005524 // ATP binding // inferred from electronic annotation /// 0016772 // transferase activity, transferring phosphorus-containing groups // inferred from electronic annotation"
LOC_Os01g59580	4327356	Q0JIC7	NP_001044587	NM_001051122	0006468 // protein phosphorylation // inferred from electronic annotation	0016023 // cytoplasmic membrane-bounded vesicle // inferred from reviewed computational analysis	"0000166 // nucleotide binding // inferred from electronic annotation /// 0004672 // protein kinase activity // inferred from electronic annotation /// 0004674 // protein serine/threonine kinase activity // inferred from electronic annotation /// 0005524 // ATP binding // inferred from electronic annotation /// 0016772 // transferase activity, transferring phosphorus-containing groups // inferred…
LOC_Os01g59710	---	---	---	---	---	---	---
LOC_Os01g59750
LOC_Os01g59840	4327593	Q8RZL1	NP_001044601	NM_001051136	0005975 // carbohydrate metabolic process // inferred from electronic annotation /// 0008152 // metabolic process // inferred from electronic annotation	---	"0003824 // catalytic activity // inferred from electronic annotation /// 0004553 // hydrolase activity, hydrolyzing O-glycosyl compounds // inferred from electronic annotation /// 0008422 // beta-glucosidase activity // inferred from electronic annotation /// 0016787 // hydrolase activity // inferred from electronic annotation /// 0016798 // hydrolase activity, acting on glycosyl bonds // inferr…
LOC_Os01g59890	4327598	Q8RZK3	NP_001044606	NM_001051141	---	---	---
LOC_Os01g59940	---	---	---	---	---	---	---
LOC_Os01g59980	4327482	Q5N755	NP_001044614	NM_001051149	---	0005622 // intracellular // inferred from electronic annotation	0008270 // zinc ion binding // inferred from electronic annotation
LOC_Os01g60180
LOC_Os01g60220
LOC_Os01g60380
LOC_Os01g60460	---	---	---	---	---	---	---
LOC_Os01g60560
LOC_Os01g60640	4327611	Q5FZT4 /// Q8RV01	NP_001044648	NM_001051183	"0006355 // regulation of transcription, DNA-dependent // inferred from electronic annotation"	---	0003700 // sequence-specific DNA binding transcription factor activity // inferred from electronic annotation /// 0043565 // sequence-specific DNA binding // inferred from electronic annotation
LOC_Os01g60680	---	---	---	---	---	---	---
LOC_Os01g60710
LOC_Os01g60980
LOC_Os01g61030	4327586	Q5QMB2 /// Q70KT9	NP_001044671	NM_001051206	0006886 // intracellular protein transport // inferred from electronic annotation	0005622 // intracellular // inferred from electronic annotation	---
LOC_Os01g61100	---	---	---	---	---	---	---
LOC_Os01g61110	4327519	---	NP_001044676	NM_001051211	---	---	---
LOC_Os01g61130
LOC_Os01g61140
LOC_Os01g61220
LOC_Os01g61260
LOC_Os01g61270
LOC_Os01g61490
LOC_Os01g61540	---	---	---	---	---	---	---
LOC_Os01g62100	4327373	Q5NA16	NP_001044743	NM_001051278	---	---	0004386 // helicase activity // inferred from electronic annotation
LOC_Os01g62140
LOC_Os01g62320
LOC_Os01g62330
LOC_Os01g62340
LOC_Os01g62450
LOC_Os01g62540	---	---	---	---	---	---	---
LOC_Os01g62570
LOC_Os01g62584	---	---	---	---	---	---	---
LOC_Os01g62650	4327511	Q0JHT2	NP_001044782	NM_001051317	---	0005886 // plasma membrane // inferred from electronic annotation	0003723 // RNA binding // inferred from electronic annotation /// 0003729 // mRNA binding // inferred from electronic annotation
LOC_Os01g62750	9267360	---	NP_001172650	NM_001185721	---	---	---
LOC_Os01g62820	4327470	Q5N796	NP_001044793	NM_001051328	"0006352 // transcription initiation, DNA-dependent // inferred from electronic annotation /// 0006413 // translational initiation // inferred from electronic annotation"	0005669 // transcription factor TFIID complex // inferred from electronic annotation	0003677 // DNA binding // inferred from electronic annotation /// 0003743 // translation initiation factor activity // inferred from electronic annotation
LOC_Os01g62960
LOC_Os01g63020	---	---	---	---	---	---	---
LOC_Os01g63080
LOC_Os01g63100
LOC_Os01g63150	9267992	Q8S283	NP_001172654	NM_001185725	---	---	0008270 // zinc ion binding // inferred from electronic annotation
LOC_Os01g63310	4324814	Q5N7A8	NP_001044827	NM_001051362	---	---	---
LOC_Os01g63340
LOC_Os01g63370	---	---	---	---	---	---	---
LOC_Os01g63410	4324817	Q5N9C0	NP_001044830	NM_001051365	---	0009507 // chloroplast // inferred from electronic annotation /// 0009535 // chloroplast thylakoid membrane // inferred from electronic annotation	---
LOC_Os01g63610
LOC_Os01g63620	4324827	Q5N7T3	NP_001044840	NM_001051375	---	---	0004601 // peroxidase activity // inferred from electronic annotation
LOC_Os01g63660
LOC_Os01g63710	4324832	Q5N896	NP_001044845	NM_001051380	0051301 // cell division // inferred from electronic annotation	0005739 // mitochondrion // inferred from reviewed computational analysis	0000166 // nucleotide binding // inferred from electronic annotation /// 0005524 // ATP binding // inferred from electronic annotation /// 0017111 // nucleoside-triphosphatase activity // inferred from electronic annotation
LOC_Os01g63720	---	---	---	---	---	---	---
LOC_Os01g63740
LOC_Os01g63760
LOC_Os01g63790
LOC_Os01g63820	4324753	---	NP_001044850	NM_001051385	---	---	---
LOC_Os01g63950	4325056	Q5N900	NP_001044861	NM_001051396	---	---	---
LOC_Os01g63960
LOC_Os01g64070
LOC_Os01g64080
LOC_Os01g64110	4325067	O04139 /// O49827	NP_001044872	NM_001051407	0005975 // carbohydrate metabolic process // inferred from electronic annotation /// 0008152 // metabolic process // inferred from electronic annotation /// 0009409 // response to cold // inferred from electronic annotation /// 0009611 // response to wounding // inferred from electronic annotation /// 0009642 // response to light intensity // inferred from electronic annotation /// 0009651 // res…	0016023 // cytoplasmic membrane-bounded vesicle // inferred from reviewed computational analysis	"0003824 // catalytic activity // inferred from electronic annotation /// 0004553 // hydrolase activity, hydrolyzing O-glycosyl compounds // inferred from electronic annotation /// 0004568 // chitinase activity // inferred from electronic annotation /// 0016787 // hydrolase activity // inferred from electronic annotation /// 0016798 // hydrolase activity, acting on glycosyl bonds // inferred from…
LOC_Os01g64220	---	---	---	---	---	---	---
LOC_Os01g64460	---	---	---	---	---	---	---
LOC_Os01g64510
LOC_Os01g64550
LOC_Os01g64560	4324795	Q5N9E6	NP_001044899	NM_001051434	---	0005634 // nucleus // inferred by curator	---
LOC_Os01g64780	4325049	Q8S1P4	NP_001044917	NM_001051452	---	---	---
LOC_Os01g64860	4324925	Q8S1N3	NP_001044922	NM_001051457	0006508 // proteolysis // inferred from electronic annotation /// 0043086 // negative regulation of catalytic activity // inferred from electronic annotation	0005618 // cell wall // inferred from sequence or structural similarity	0004252 // serine-type endopeptidase activity // inferred from electronic annotation /// 0004252 // serine-type endopeptidase activity // inferred from sequence or structural similarity /// 0008233 // peptidase activity // inferred from electronic annotation /// 0008236 // serine-type peptidase activity // inferred from electronic annotation /// 0016787 // hydrolase activity // inferred from elec…
LOC_Os01g64910	4324929	Q5N946	NP_001044926	NM_001051461	0008152 // metabolic process // inferred from electronic annotation	---	"0016740 // transferase activity // inferred from electronic annotation /// 0016757 // transferase activity, transferring glycosyl groups // inferred from electronic annotation /// 0016758 // transferase activity, transferring hexosyl groups // inferred from electronic annotation"
LOC_Os01g64930	4324931	Q5N944	NP_001044928	NM_001051463	---	0016020 // membrane // inferred from reviewed computational analysis /// 0016020 // membrane // inferred from electronic annotation /// 0016021 // integral to membrane // inferred from electronic annotation	---
LOC_Os01g64990	4324937	Q84KJ6	NP_001044932	NM_001051467	0006810 // transport // inferred from electronic annotation /// 0015696 // ammonium transport // inferred from electronic annotation /// 0072488 // ammonium transmembrane transport // inferred from electronic annotation	0016020 // membrane // inferred from electronic annotation /// 0016021 // integral to membrane // inferred from electronic annotation	0008519 // ammonium transmembrane transporter activity // inferred from electronic annotation
LOC_Os01g65030	4324938	Q0JHD1	NP_001044933	NM_001051468	0006468 // protein phosphorylation // inferred from electronic annotation	---	"0000166 // nucleotide binding // inferred from electronic annotation /// 0004672 // protein kinase activity // inferred from electronic annotation /// 0004674 // protein serine/threonine kinase activity // inferred from electronic annotation /// 0005524 // ATP binding // inferred from electronic annotation /// 0016772 // transferase activity, transferring phosphorus-containing groups // inferred…
LOC_Os01g65120	---	---	---	---	---	---	---
LOC_Os01g65150	4324947	Q5N734	NP_001044942	NM_001051477	0006857 // oligopeptide transport // inferred from electronic annotation	0016020 // membrane // inferred from reviewed computational analysis /// 0016020 // membrane // inferred from electronic annotation	0005215 // transporter activity // inferred from electronic annotation
LOC_Os01g65190	---	---	---	---	---	---	---
LOC_Os01g65200	9270493	C7IW74 /// Q5N733	NP_001172670	NM_001185741	0006857 // oligopeptide transport // inferred from electronic annotation /// 0009624 // response to nematode // inferred from electronic annotation	0005886 // plasma membrane // inferred from electronic annotation /// 0016020 // membrane // inferred from electronic annotation	0005215 // transporter activity // inferred from electronic annotation
LOC_Os01g65240	4324954	Q0JHB5	NP_001044949	NM_001051484	---	0005739 // mitochondrion // inferred from reviewed computational analysis	"0016788 // hydrolase activity, acting on ester bonds // inferred from electronic annotation"
LOC_Os01g65380	4324771	Q8RYZ1	NP_001044958	NM_001051493	0006810 // transport // inferred from electronic annotation	0016021 // integral to membrane // inferred from electronic annotation	---
LOC_Os01g65440	4324775	---	NP_001044962	NM_001051497	---	---	---
LOC_Os01g65610
LOC_Os01g65770	9267054	Q5NA31	NP_001172675	NM_001185746	---	---	---
LOC_Os01g65970	---	---	---	---	---	---	---
LOC_Os01g65980
LOC_Os01g66020	4325000	Q8RZP4	NP_001045011	NM_001051546	0006468 // protein phosphorylation // inferred from electronic annotation /// 0016310 // phosphorylation // inferred from electronic annotation	---	"0000166 // nucleotide binding // inferred from electronic annotation /// 0004672 // protein kinase activity // inferred from electronic annotation /// 0004674 // protein serine/threonine kinase activity // inferred from electronic annotation /// 0004872 // receptor activity // inferred from electronic annotation /// 0005524 // ATP binding // inferred from electronic annotation /// 0016301 // kin…
LOC_Os01g66230	---	---	---	---	---	---	---
LOC_Os01g66240	4324884	Q5N8H1	NP_001045025	NM_001051560	---	---	0016787 // hydrolase activity // inferred from electronic annotation
LOC_Os01g66270
LOC_Os01g66330	4324891	Q5N8G6	NP_001045031	NM_001051566	0006457 // protein folding // inferred from electronic annotation /// 0006508 // proteolysis // inferred from electronic annotation	---	0000166 // nucleotide binding // inferred from electronic annotation /// 0005524 // ATP binding // inferred from electronic annotation /// 0008233 // peptidase activity // inferred from electronic annotation /// 0017111 // nucleoside-triphosphatase activity // inferred from electronic annotation /// 0051082 // unfolded protein binding // inferred from electronic annotation
LOC_Os01g66340
LOC_Os01g66360
LOC_Os01g66400
LOC_Os01g66440	---	---	---	---	---	---	---
LOC_Os01g66450
LOC_Os01g66460
LOC_Os01g66470
LOC_Os01g66490	4324898	Q0JH26	NP_001045038	NM_001051573	"0006355 // regulation of transcription, DNA-dependent // inferred from electronic annotation"	0005739 // mitochondrion // inferred from reviewed computational analysis	0003677 // DNA binding // inferred from electronic annotation
LOC_Os01g66544	---	---	---	---	---	---	---
LOC_Os01g66560	4324904	Q5N842	NP_001045044	NM_001051579	0006614 // SRP-dependent cotranslational protein targeting to membrane // inferred from electronic annotation	0048500 // signal recognition particle // inferred from electronic annotation	0008312 // 7S RNA binding // inferred from electronic annotation
LOC_Os01g66570	4324905	---	NP_001045045	NM_001051580	---	---	---
LOC_Os01g66610	4324909	Q8LQH1	NP_001045048	NM_001051583	0006468 // protein phosphorylation // inferred from electronic annotation /// 0016310 // phosphorylation // inferred from electronic annotation /// 0048544 // recognition of pollen // inferred from electronic annotation	---	"0000166 // nucleotide binding // inferred from electronic annotation /// 0004672 // protein kinase activity // inferred from electronic annotation /// 0004674 // protein serine/threonine kinase activity // inferred from electronic annotation /// 0004872 // receptor activity // inferred from electronic annotation /// 0005524 // ATP binding // inferred from electronic annotation /// 0016301 // kin…
LOC_Os01g66730	4324917	Q0JH09 /// Q5JLX2	NP_001045055	NM_001051590	---	---	---
LOC_Os01g66740	4324918	Q0JH08	NP_001045056	NM_001051591	---	0005739 // mitochondrion // inferred from reviewed computational analysis	---
LOC_Os01g66750	---	---	---	---	---	---	---
LOC_Os01g66790
LOC_Os01g66800	---	---	---	---	---	---	---
LOC_Os01g66810	4324920	Q0JH06	NP_001045058	NM_001051593	---	---	---
LOC_Os01g66820	4324921	Q0JH05 /// Q5Z4F3	NP_001045059	NM_001051594	---	0016023 // cytoplasmic membrane-bounded vesicle // inferred from reviewed computational analysis	0005507 // copper ion binding // inferred from electronic annotation /// 0009055 // electron carrier activity // inferred from electronic annotation
LOC_Os01g66900
LOC_Os01g66910	---	---	---	---	---	---	---
LOC_Os01g66950	---	---	---	---	---	---	---
LOC_Os01g67010	4324968	Q0JGZ0	NP_001045074	NM_001051609	---	0016020 // membrane // inferred from reviewed computational analysis /// 0016021 // integral to membrane // inferred from electronic annotation	---
LOC_Os01g67030	9269196	Q5JLU8	NP_001172691	NM_001185762	---	0016021 // integral to membrane // inferred from electronic annotation	---
LOC_Os01g67070	---	---	---	---	---	---	---
LOC_Os01g67090	4324972	Q5N8N6	NP_001045078	NM_001051613	---	0005739 // mitochondrion // inferred from reviewed computational analysis	---
LOC_Os01g67320	4325113	---	NP_001045096	NM_001051631	---	0009536 // plastid // inferred from reviewed computational analysis	---
LOC_Os01g67364
LOC_Os01g67380	---	---	---	---	---	---	---
LOC_Os01g67410	4325035	Q0JGW1	NP_001045103	NM_001051638	"0006351 // transcription, DNA-dependent // inferred from electronic annotation /// 0006355 // regulation of transcription, DNA-dependent // inferred from electronic annotation"	0005634 // nucleus // inferred from electronic annotation	0003677 // DNA binding // inferred from electronic annotation /// 0003700 // sequence-specific DNA binding transcription factor activity // inferred from electronic annotation
LOC_Os01g67490	---	---	---	---	---	---	---
LOC_Os01g67550	9266226	C7IWP0	NP_001172696	NM_001185767	0008152 // metabolic process // inferred from electronic annotation /// 0055114 // oxidation-reduction process // inferred from electronic annotation	---	0016491 // oxidoreductase activity // inferred from electronic annotation
LOC_Os01g67610	---	---	---	---	---	---	---
LOC_Os01g67630	4325014	B7F9S8 /// Q0JGU6	NP_001045118	NM_001051653	0006807 // nitrogen compound metabolic process // inferred from electronic annotation /// 0006857 // oligopeptide transport // inferred from electronic annotation /// 0009860 // pollen tube growth // inferred from electronic annotation /// 0042938 // dipeptide transport // inferred from electronic annotation /// 0042939 // tripeptide transport // inferred from electronic annotation	0005886 // plasma membrane // inferred from electronic annotation /// 0016020 // membrane // inferred from reviewed computational analysis /// 0016020 // membrane // inferred from electronic annotation	0005215 // transporter activity // inferred from electronic annotation /// 0042936 // dipeptide transporter activity // inferred from electronic annotation /// 0042937 // tripeptide transporter activity // inferred from electronic annotation
LOC_Os01g67650
LOC_Os01g67680
LOC_Os01g67690
LOC_Os01g67700	---	---	---	---	---	---	---
LOC_Os01g67710	---	---	---	---	---	---	---
LOC_Os01g68080	---	---	---	---	---	---	---
LOC_Os01g68260	4324871	Q0JGR0	NP_001045154	NM_001051689	---	0005739 // mitochondrion // inferred from reviewed computational analysis	---
LOC_Os01g68269
LOC_Os01g68300	4324873	Q5N7Y1	NP_001045156	NM_001051691	---	---	---
LOC_Os01g68320	9271802	C7IWS9 /// Q5N7W4	NP_001172705	NM_001185776	"0000184 // nuclear-transcribed mRNA catabolic process, nonsense-mediated decay // inferred from electronic annotation /// 0006364 // rRNA processing // inferred from electronic annotation /// 0042254 // ribosome biogenesis // inferred from electronic annotation"	0005634 // nucleus // inferred from electronic annotation	0000166 // nucleotide binding // inferred from electronic annotation /// 0003676 // nucleic acid binding // inferred from electronic annotation /// 0003723 // RNA binding // inferred from electronic annotation /// 0004386 // helicase activity // inferred from electronic annotation /// 0005524 // ATP binding // inferred from electronic annotation /// 0008026 // ATP-dependent helicase activity // i…
LOC_Os01g68340
LOC_Os01g68350
LOC_Os01g68370	4324314	P37398	NP_001045162	NM_001051697	"0006351 // transcription, DNA-dependent // inferred from electronic annotation /// 0006355 // regulation of transcription, DNA-dependent // inferred from electronic annotation /// 0007275 // multicellular organismal development // inferred from electronic annotation /// 0009737 // response to abscisic acid stimulus // inferred from expression pattern /// 0009738 // abscisic acid mediated signali…	0005634 // nucleus // inferred from electronic annotation	0003677 // DNA binding // inferred from electronic annotation
LOC_Os01g68420	---	---	---	---	---	---	---
LOC_Os01g68430
LOC_Os01g68470	---	---	---	---	---	---	---
LOC_Os01g68510	4324322	Q5N7W6	NP_001045170	NM_001051705	0006857 // oligopeptide transport // inferred from electronic annotation /// 0009793 // embryo development ending in seed dormancy // inferred from electronic annotation /// 0010098 // suspensor development // inferred from electronic annotation /// 0015706 // nitrate transport // inferred from electronic annotation /// 0043562 // cellular response to nitrogen levels // inferred from electronic a…	0005886 // plasma membrane // inferred from electronic annotation /// 0016020 // membrane // inferred from electronic annotation	0005215 // transporter activity // inferred from electronic annotation /// 0080054 // low affinity nitrate transmembrane transporter activity // inferred from electronic annotation
LOC_Os01g68720	9266868	Q8RZX3	NP_001172710	NM_001185781	---	---	---
LOC_Os01g68970	4324361	B7EKS8 /// Q0JGK6	NP_001045208	NM_001051743	---	0016020 // membrane // inferred from reviewed computational analysis	---
LOC_Os01g68990
LOC_Os01g69010	---	---	---	---	---	---	---
LOC_Os01g69190	4327746	Q8RUF2	NP_001045223	NM_001051758	---	---	---
LOC_Os01g69230	4327750	Q5JJI6	NP_001045227	NM_001051762	0006887 // exocytosis // inferred from electronic annotation	0000145 // exocyst // inferred from electronic annotation	---
LOC_Os01g69820
LOC_Os01g69850	4327247	A6N035 /// Q198I2 /// Q9XH56 /// Q9XJ61	NP_001045235	NM_001051770	"0006351 // transcription, DNA-dependent // inferred from electronic annotation /// 0006355 // regulation of transcription, DNA-dependent // inferred from reviewed computational analysis /// 0006355 // regulation of transcription, DNA-dependent // inferred from electronic annotation"	0005634 // nucleus // inferred from reviewed computational analysis /// 0005634 // nucleus // inferred from electronic annotation /// 0005739 // mitochondrion // inferred from reviewed computational analysis	0003677 // DNA binding // inferred from electronic annotation /// 0003700 // sequence-specific DNA binding transcription factor activity // inferred from reviewed computational analysis /// 0046983 // protein dimerization activity // inferred from electronic annotation
LOC_Os01g69990	4327226	Q0JGG6	NP_001045248	NM_001051783	---	0005739 // mitochondrion // inferred from reviewed computational analysis	---
LOC_Os01g70030
LOC_Os01g70040
LOC_Os01g70080	4327231	Q0JGG1	NP_001045253	NM_001051788	---	0016023 // cytoplasmic membrane-bounded vesicle // inferred from reviewed computational analysis	---
LOC_Os01g70100	4327233	Q5JK16	NP_001045255	NM_001051790	---	0005886 // plasma membrane // inferred from electronic annotation	0008270 // zinc ion binding // inferred from electronic annotation /// 0046872 // metal ion binding // inferred from electronic annotation
LOC_Os01g70260	4326956	Q5JK22	NP_001045269	NM_001051804	0006468 // protein phosphorylation // inferred from electronic annotation /// 0009909 // regulation of flower development // inferred from electronic annotation /// 0010073 // meristem maintenance // inferred from electronic annotation /// 0010075 // regulation of meristem growth // inferred from electronic annotation /// 0010082 // regulation of root meristem growth // inferred from electronic a…	0005886 // plasma membrane // inferred from electronic annotation	"0004672 // protein kinase activity // inferred from electronic annotation /// 0004872 // receptor activity // inferred from electronic annotation /// 0005524 // ATP binding // inferred from electronic annotation /// 0016772 // transferase activity, transferring phosphorus-containing groups // inferred from electronic annotation"
LOC_Os01g70290	---	---	---	---	---	---	---
LOC_Os01g70310	4326959	Q5JK17	NP_001045272	NM_001051807	---	---	---
LOC_Os01g70450
LOC_Os01g70460	4326942	Q5JK34	NP_001045285	NM_001051820	---	---	---
LOC_Os01g70480	4326944	Q0JGC7	NP_001045287	NM_001051822	---	---	0003676 // nucleic acid binding // inferred from electronic annotation
LOC_Os01g70590	---	---	---	---	---	---	---
LOC_Os01g70630
LOC_Os01g70660	4326820	Q5JMH0	NP_001045298	NM_001051833	0006810 // transport // inferred from electronic annotation /// 0006811 // ion transport // inferred from electronic annotation /// 0006813 // potassium ion transport // inferred from electronic annotation /// 0071805 // potassium ion transmembrane transport // inferred from electronic annotation	0016020 // membrane // inferred from electronic annotation /// 0016021 // integral to membrane // inferred from electronic annotation	0015079 // potassium ion transmembrane transporter activity // inferred from electronic annotation
LOC_Os01g70750
LOC_Os01g70760
LOC_Os01g70850	4326788	Q0JG99	NP_001045315	NM_001051850	---	0016023 // cytoplasmic membrane-bounded vesicle // inferred from reviewed computational analysis	0004091 // carboxylesterase activity // inferred from electronic annotation /// 0016787 // hydrolase activity // inferred from electronic annotation
LOC_Os01g70900
LOC_Os01g71040	4326526	Q8S1V7	NP_001045328	NM_001051863	---	---	---
LOC_Os01g71060	4326528	Q0JG84	NP_001045330	NM_001051865	0006508 // proteolysis // inferred from electronic annotation	---	0004190 // aspartic-type endopeptidase activity // inferred from electronic annotation
LOC_Os01g71090	4326530	Q8S1V0	NP_001045332	NM_001051867	0006508 // proteolysis // inferred from electronic annotation /// 0045493 // xylan catabolic process // inferred from electronic annotation	---	0004190 // aspartic-type endopeptidase activity // inferred from electronic annotation
LOC_Os01g71094	4326531	Q8S1U9	NP_001045333	NM_001051868	0006508 // proteolysis // inferred from electronic annotation /// 0045493 // xylan catabolic process // inferred from electronic annotation	---	0004190 // aspartic-type endopeptidase activity // inferred from electronic annotation
LOC_Os01g71106	4326533	Q5JMK0	NP_001045335	NM_001051870	0006952 // defense response // inferred from electronic annotation	---	0043531 // ADP binding // inferred from electronic annotation
LOC_Os01g71114	4326533	Q5JMK0	NP_001045335	NM_001051870	0006952 // defense response // inferred from electronic annotation	---	0043531 // ADP binding // inferred from electronic annotation
LOC_Os01g71370	---	---	---	---	---	---	---
LOC_Os01g71530
LOC_Os01g71620	4326059	Q0JG46	NP_001045368	NM_001051903	---	0005739 // mitochondrion // inferred from reviewed computational analysis	---
LOC_Os01g71630	4326061	Q5JKJ6	NP_001045370	NM_001051905	---	---	0003676 // nucleic acid binding // inferred from electronic annotation
LOC_Os01g71660
LOC_Os01g71780	4325827	Q94CQ0	NP_001045381	NM_001051916	---	---	---
LOC_Os01g71840
LOC_Os01g71860	4325834	Q8GT15	NP_001045388	NM_001051923	0005975 // carbohydrate metabolic process // inferred from electronic annotation /// 0008152 // metabolic process // inferred from electronic annotation	---	"0003824 // catalytic activity // inferred from electronic annotation /// 0004553 // hydrolase activity, hydrolyzing O-glycosyl compounds // inferred from electronic annotation /// 0016787 // hydrolase activity // inferred from electronic annotation /// 0016798 // hydrolase activity, acting on glycosyl bonds // inferred from electronic annotation /// 0043169 // cation binding // inferred from ele…
LOC_Os01g71910
LOC_Os01g72080	4325760	Q8RZB7	NP_001045398	NM_001051933	---	---	0005509 // calcium ion binding // inferred from electronic annotation
LOC_Os01g72170	4325768	Q8RZA8	NP_001045406	NM_001051941	---	---	0016740 // transferase activity // inferred from electronic annotation
LOC_Os01g72190	4325769	Q5JKX4	NP_001045407	NM_001051942	---	---	0005516 // calmodulin binding // inferred from electronic annotation
LOC_Os01g72270
LOC_Os01g72320	4325746	A6N0M2 /// A6N0Y2	NP_001045419	NM_001051954	---	0005886 // plasma membrane // inferred from electronic annotation	---
LOC_Os01g72360	4325751	Q0JFZ1	NP_001045423	NM_001051958	---	---	---
LOC_Os01g72380	4325753	Q5JL05	NP_001045426	NM_001051961	---	0016020 // membrane // inferred from reviewed computational analysis	---
LOC_Os01g72400
LOC_Os01g72620	---	---	---	---	---	---	---
LOC_Os01g72650	4325413	Q5JJU2	NP_001045441	NM_001051976	---	---	"0000166 // nucleotide binding // inferred from electronic annotation /// 0003676 // nucleic acid binding // inferred from electronic annotation /// 0016772 // transferase activity, transferring phosphorus-containing groups // inferred from electronic annotation"
LOC_Os01g73320
LOC_Os01g73344
LOC_Os01g73370	---	---	---	---	---	---	---
LOC_Os01g73380
LOC_Os01g73390	---	---	---	---	---	---	---
LOC_Os01g73430	---	---	---	---	---	---	---
LOC_Os01g73440	---	---	---	---	---	---	---
LOC_Os01g73480	---	---	---	---	---	---	---
LOC_Os01g73662	4324009	Q0JFQ3	NP_001045511	NM_001052046	---	---	0003676 // nucleic acid binding // inferred from electronic annotation
LOC_Os01g73670	4324010	Q5JLF3	NP_001045512	NM_001052047	---	---	---
LOC_Os01g74040	4326393	Q5JME3	NP_001045539	NM_001052074	---	---	0008270 // zinc ion binding // inferred from electronic annotation /// 0046872 // metal ion binding // inferred from electronic annotation
LOC_Os01g74140	4326396	Q5JM93 /// Q7E0X2	NP_001045542	NM_001052077	"0006355 // regulation of transcription, DNA-dependent // inferred from electronic annotation"	---	0003677 // DNA binding // inferred from electronic annotation /// 0003700 // sequence-specific DNA binding transcription factor activity // inferred from electronic annotation /// 0043565 // sequence-specific DNA binding // inferred from electronic annotation
LOC_Os01g74160
LOC_Os01g74370	4324301	Q0JFK4	NP_001045560	NM_001052095	---	---	---
LOC_Os01g74390
LOC_Os01g74430	---	---	---	---	---	---	---
LOC_Os01g74490	4324307	Q94CS5	NP_001045566	NM_001052101	0030001 // metal ion transport // inferred from electronic annotation	---	0046872 // metal ion binding // inferred from electronic annotation
LOC_Os01g74500
LOC_Os01g74510	4324309	Q5JNC1	NP_001045567	NM_001052102	0016310 // phosphorylation // inferred from electronic annotation	---	0016301 // kinase activity // inferred from electronic annotation
LOC_Os01g74530	4324311	Q5JNC2	NP_001045569	NM_001052104	0006470 // protein dephosphorylation // inferred from electronic annotation	0008287 // protein serine/threonine phosphatase complex // inferred from electronic annotation	0003824 // catalytic activity // inferred from electronic annotation /// 0004721 // phosphoprotein phosphatase activity // inferred from electronic annotation /// 0004722 // protein serine/threonine phosphatase activity // inferred from electronic annotation /// 0016787 // hydrolase activity // inferred from electronic annotation /// 0046872 // metal ion binding // inferred from electronic annota…
LOC_Os01g74550	4327811	Q0JFJ3	NP_001045571	NM_001052106	0006468 // protein phosphorylation // inferred from electronic annotation	---	"0000166 // nucleotide binding // inferred from electronic annotation /// 0004672 // protein kinase activity // inferred from electronic annotation /// 0004674 // protein serine/threonine kinase activity // inferred from electronic annotation /// 0005524 // ATP binding // inferred from electronic annotation /// 0016772 // transferase activity, transferring phosphorus-containing groups // inferred…
LOC_Os01g74610	4327816	Q5JNB3	NP_001045575	NM_001052110	---	---	0008270 // zinc ion binding // inferred from electronic annotation /// 0046872 // metal ion binding // inferred from electronic annotation
LOC_Os02g01040	---	---	---	---	---	---	---
LOC_Os02g01050
LOC_Os02g01080	4327976	Q0E4U0	NP_001045584	NM_001052119	---	---	---
LOC_Os02g01130	4327979	Q6YU92	NP_001045587	NM_001052122	---	---	---
LOC_Os02g01270	4327992	Q6YU77	NP_001045600	NM_001052135	---	---	0005543 // phospholipid binding // inferred from electronic annotation
LOC_Os02g01290	4327994	Q6ZFJ8	NP_001045602	NM_001052137	---	---	---
LOC_Os02g01340	4328000	A6MZR4 /// Q6ZFJ3 /// Q6ZFJ4	NP_001045608	NM_001052143	"0009767 // photosynthetic electron transport chain // inferred from electronic annotation /// 0009817 // defense response to fungus, incompatible interaction // inferred from electronic annotation /// 0042742 // defense response to bacterium // inferred from electronic annotation /// 0055114 // oxidation-reduction process // inferred from electronic annotation"	0009507 // chloroplast // inferred from electronic annotation /// 0009535 // chloroplast thylakoid membrane // inferred from electronic annotation /// 0009570 // chloroplast stroma // inferred from electronic annotation /// 0009579 // thylakoid // inferred from electronic annotation /// 0009941 // chloroplast envelope // inferred from electronic annotation /// 0031977 // thylakoid lumen // inferr…	"0003959 // NADPH dehydrogenase activity // inferred from electronic annotation /// 0004324 // ferredoxin-NADP+ reductase activity // inferred from electronic annotation /// 0008266 // poly(U) RNA binding // inferred from electronic annotation /// 0016491 // oxidoreductase activity // inferred from electronic annotation /// 0045156 // electron transporter, transferring electrons within the cyclic…
LOC_Os02g01355
LOC_Os02g01460
LOC_Os02g01470
LOC_Os02g01550	4328015	Q6ETD6	NP_001045623	NM_001052158	---	---	---
LOC_Os02g01800
LOC_Os02g01825
LOC_Os02g01840
LOC_Os02g01860	---	---	---	---	---	---	---
LOC_Os02g01880
LOC_Os02g01950	---	---	---	---	---	---	---
LOC_Os02g02060
LOC_Os02g02080
LOC_Os02g02100
LOC_Os02g02110
LOC_Os02g02120	4328047	Q0E4M0	NP_001045654	NM_001052189	0006468 // protein phosphorylation // inferred from electronic annotation	---	"0000166 // nucleotide binding // inferred from electronic annotation /// 0004672 // protein kinase activity // inferred from electronic annotation /// 0004674 // protein serine/threonine kinase activity // inferred from electronic annotation /// 0005509 // calcium ion binding // inferred from electronic annotation /// 0005524 // ATP binding // inferred from electronic annotation /// 0016772 // t…
LOC_Os02g02150	4328050	Q6Z8Y2	NP_001045657	NM_001052192	---	---	0003676 // nucleic acid binding // inferred from electronic annotation /// 0004386 // helicase activity // inferred from electronic annotation /// 0005524 // ATP binding // inferred from electronic annotation /// 0008026 // ATP-dependent helicase activity // inferred from electronic annotation /// 0016787 // hydrolase activity // inferred from electronic annotation
LOC_Os02g02200	---	---	---	---	---	---	---
LOC_Os02g02230	4328054	Q0E4L3	NP_001045661	NM_001052196	0055114 // oxidation-reduction process // inferred from electronic annotation	0009536 // plastid // inferred from reviewed computational analysis	"0004497 // monooxygenase activity // inferred from electronic annotation /// 0005506 // iron ion binding // inferred from electronic annotation /// 0009055 // electron carrier activity // inferred from electronic annotation /// 0016491 // oxidoreductase activity // inferred from electronic annotation /// 0016705 // oxidoreductase activity, acting on paired donors, with incorporation or reduction…
LOC_Os02g02240
LOC_Os02g02250	4328056	Q6Z7D0	NP_001045663	NM_001052198	---	---	---
LOC_Os02g02270	4328057	Q6Z7C7	NP_001045664	NM_001052199	---	---	---
LOC_Os02g02290	4328058	Q0E4K9	NP_001045665	NM_001052200	---	---	---
LOC_Os02g02424	4328076	B7EQH7 /// Q0E4J8	NP_001045676	NM_001052211	"0006355 // regulation of transcription, DNA-dependent // inferred from electronic annotation"	0005622 // intracellular // inferred from electronic annotation /// 0005634 // nucleus // inferred from electronic annotation /// 0005730 // nucleolus // inferred from electronic annotation	0003676 // nucleic acid binding // inferred from electronic annotation /// 0003700 // sequence-specific DNA binding transcription factor activity // inferred from electronic annotation /// 0008097 // 5S rRNA binding // inferred from electronic annotation /// 0008270 // zinc ion binding // inferred from electronic annotation /// 0080084 // 5S rDNA binding // inferred from electronic annotation
LOC_Os02g02460	4328078	Q0E4J6	NP_001045678	NM_001052213	0006810 // transport // inferred from electronic annotation /// 0055085 // transmembrane transport // inferred from electronic annotation	0016020 // membrane // inferred from reviewed computational analysis /// 0016020 // membrane // inferred from electronic annotation /// 0016021 // integral to membrane // inferred from electronic annotation	---
LOC_Os02g02490	4328081	Q6ZGM3	NP_001045681	NM_001052216	0006468 // protein phosphorylation // inferred from electronic annotation /// 0009611 // response to wounding // inferred from electronic annotation	---	"0000166 // nucleotide binding // inferred from electronic annotation /// 0001653 // peptide receptor activity // inferred from electronic annotation /// 0004672 // protein kinase activity // inferred from electronic annotation /// 0004674 // protein serine/threonine kinase activity // inferred from electronic annotation /// 0004872 // receptor activity // inferred from electronic annotation /// …
LOC_Os02g02640	---	---	---	---	---	---	---
LOC_Os02g02660
LOC_Os02g02670	4328098	Q0E4H8	NP_001045696	NM_001052231	0006952 // defense response // inferred from electronic annotation	0005739 // mitochondrion // inferred from reviewed computational analysis	0043531 // ADP binding // inferred from electronic annotation
LOC_Os02g02870	4328119	A6MZC5 /// A6N0F6 /// C7IYB5 /// Q6YUR8	NP_001172778	NM_001185849	"0006355 // regulation of transcription, DNA-dependent // inferred from electronic annotation"	---	0003676 // nucleic acid binding // inferred from electronic annotation /// 0003677 // DNA binding // inferred from electronic annotation /// 0008270 // zinc ion binding // inferred from electronic annotation /// 0046872 // metal ion binding // inferred from electronic annotation
LOC_Os02g02980	4328128	Q0E4F0	NP_001045724	NM_001052259	0009624 // response to nematode // inferred from electronic annotation /// 0009697 // salicylic acid biosynthetic process // inferred from electronic annotation /// 0031348 // negative regulation of defense response // inferred from electronic annotation	0005739 // mitochondrion // inferred from electronic annotation /// 0009507 // chloroplast // inferred from electronic annotation /// 0009536 // plastid // inferred from electronic annotation /// 0016020 // membrane // inferred from reviewed computational analysis	---
LOC_Os02g03150
LOC_Os02g03170
LOC_Os02g03310	---	---	---	---	---	---	---
LOC_Os02g03390	---	---	---	---	---	---	---
LOC_Os02g03540	4328168	Q0E4B1 /// Q6Z2L5	NP_001045763	NM_001052298	0009116 // nucleoside metabolic process // inferred from electronic annotation /// 0009156 // ribonucleoside monophosphate biosynthetic process // inferred from electronic annotation /// 0009165 // nucleotide biosynthetic process // inferred from electronic annotation /// 0016310 // phosphorylation // inferred from electronic annotation /// 0044249 // cellular biosynthetic process // inferred fro…	0009507 // chloroplast // inferred from electronic annotation /// 0009536 // plastid // inferred from reviewed computational analysis /// 0009536 // plastid // inferred from electronic annotation	0000166 // nucleotide binding // inferred from electronic annotation /// 0000287 // magnesium ion binding // inferred from electronic annotation /// 0004749 // ribose phosphate diphosphokinase activity // inferred from electronic annotation /// 0005524 // ATP binding // inferred from electronic annotation /// 0016301 // kinase activity // inferred from electronic annotation /// 0016740 // transfe…
LOC_Os02g03590	4328174	Q0E4A5	NP_001045769	NM_001052304	---	---	---
LOC_Os02g04070
LOC_Os02g04080
LOC_Os02g04150
LOC_Os02g04290
LOC_Os02g04610	4328246	Q0E436	NP_001045838	NM_001052373	---	0005739 // mitochondrion // inferred from reviewed computational analysis	---
LOC_Os02g04750	4328261	Q0E421	NP_001045853	NM_001052388	---	---	0016866 // intramolecular transferase activity // inferred from electronic annotation
LOC_Os02g04760
LOC_Os02g04820
LOC_Os02g04830
LOC_Os02g04860	4328268	Q6YX77	NP_001045860	NM_001052395	---	---	---
LOC_Os02g04910
LOC_Os02g04940
LOC_Os02g04950	4328270	Q0E412	NP_001045862	NM_001052397	---	0009507 // chloroplast // inferred from electronic annotation	---
LOC_Os02g05080	---	---	---	---	---	---	---
LOC_Os02g05150
LOC_Os02g05160
LOC_Os02g05170
LOC_Os02g05220
LOC_Os02g05230
LOC_Os02g05240	---	---	---	---	---	---	---
LOC_Os02g05260
LOC_Os02g05270	---	---	---	---	---	---	---
LOC_Os02g05310	4328284	Q0E3Z8	NP_001045876	NM_001052411	---	0009507 // chloroplast // inferred from electronic annotation	---
LOC_Os02g05340	4328287	Q6Z2Z3	NP_001045879	NM_001052414	0042176 // regulation of protein catabolic process // inferred from electronic annotation /// 0050790 // regulation of catalytic activity // inferred from electronic annotation	0000502 // proteasome complex // inferred from electronic annotation	0030234 // enzyme regulator activity // inferred from electronic annotation
LOC_Os02g05350
LOC_Os02g05390
LOC_Os02g05430	4328293	Q6Z2Y4	NP_001045885	NM_001052420	---	---	---
LOC_Os02g05450	4328295	Q6Z441 /// Q70KU2	NP_001045887	NM_001052422	"0006355 // regulation of transcription, DNA-dependent // inferred from electronic annotation"	0005634 // nucleus // inferred from electronic annotation	0003677 // DNA binding // inferred from electronic annotation /// 0003700 // sequence-specific DNA binding transcription factor activity // inferred from electronic annotation /// 0008270 // zinc ion binding // inferred from electronic annotation /// 0043565 // sequence-specific DNA binding // inferred from electronic annotation /// 0046872 // metal ion binding // inferred from electronic annotat…
LOC_Os02g05530
LOC_Os02g05550
LOC_Os02g05560
LOC_Os02g05670	---	---	---	---	---	---	---
LOC_Os02g05686	4328311	Q0E3X2	NP_001045902	NM_001052437	---	0005739 // mitochondrion // inferred from reviewed computational analysis	---
LOC_Os02g05800	---	---	---	---	---	---	---
LOC_Os02g05850
LOC_Os02g05910
LOC_Os02g05920	4328334	Q0E3U9 /// Q66QA3	NP_001045925	NM_001052460	0006468 // protein phosphorylation // inferred from electronic annotation /// 0009611 // response to wounding // inferred from electronic annotation /// 0016310 // phosphorylation // inferred from electronic annotation	---	"0000166 // nucleotide binding // inferred from electronic annotation /// 0001653 // peptide receptor activity // inferred from electronic annotation /// 0004672 // protein kinase activity // inferred from electronic annotation /// 0004674 // protein serine/threonine kinase activity // inferred from electronic annotation /// 0004872 // receptor activity // inferred from electronic annotation /// …
LOC_Os02g05940
LOC_Os02g06000
LOC_Os02g06030
LOC_Os02g06050
LOC_Os02g06090	4328348	Q67TW5	NP_001045939	NM_001052474	---	---	0004872 // receptor activity // inferred from electronic annotation
LOC_Os02g06120	---	---	---	---	---	---	---
LOC_Os02g06130	9268287	C7IZA1	NP_001172809	NM_001185880	---	---	---
LOC_Os02g06150
LOC_Os02g06180
LOC_Os02g06190	4328351	Q6ET59	NP_001045942	NM_001052477	---	---	0004872 // receptor activity // inferred from electronic annotation
LOC_Os02g06200	---	---	---	---	---	---	---
LOC_Os02g06205
LOC_Os02g06230
LOC_Os02g06250	4328357	Q0E3S6	NP_001045948	NM_001052483	---	---	---
LOC_Os02g06310
LOC_Os02g06380	4328366	Q0E3R7	NP_001045957	NM_001052492	---	---	---
LOC_Os02g06410	4328369	Q6ETI3	NP_001045960	NM_001052495	---	---	---
LOC_Os02g06460
LOC_Os02g06490	4328374	---	NP_001045965	NM_001052500	---	---	---
LOC_Os02g06600
LOC_Os02g06605
LOC_Os02g06690	9266618	Q6H7T2	NP_001172813	NM_001185884	---	---	0005507 // copper ion binding // inferred from electronic annotation /// 0009055 // electron carrier activity // inferred from electronic annotation
LOC_Os02g06700	4328392	Q6H7T1	NP_001045982	NM_001052517	0006412 // translation // inferred from electronic annotation	0005622 // intracellular // inferred from electronic annotation /// 0005730 // nucleolus // inferred from electronic annotation /// 0005840 // ribosome // inferred from electronic annotation /// 0005886 // plasma membrane // inferred from electronic annotation /// 0009507 // chloroplast // inferred from electronic annotation /// 0016020 // membrane // inferred from electronic annotation /// 00226…	0003735 // structural constituent of ribosome // inferred from electronic annotation
LOC_Os02g06750	---	---	---	---	---	---	---
LOC_Os02g06810
LOC_Os02g06830	9271951	---	NP_001172817	NM_001185888	---	---	---
LOC_Os02g06870
LOC_Os02g07280
LOC_Os02g07320	---	---	---	---	---	---	---
LOC_Os02g07520
LOC_Os02g07530
LOC_Os02g07540
LOC_Os02g07570
LOC_Os02g07575	4328447	Q6H6Z7	NP_001046032	NM_001052567	0006952 // defense response // inferred from electronic annotation	---	---
LOC_Os02g07610
LOC_Os02g07640	---	---	---	---	---	---	---
LOC_Os02g07700	4328453	Q0E3I6	NP_001046038	NM_001052573	---	---	---
LOC_Os02g08040
LOC_Os02g08270	4328499	Q6ETL5	NP_001046082	NM_001052617	0006541 // glutamine metabolic process // inferred from electronic annotation	---	0016740 // transferase activity // inferred from electronic annotation
LOC_Os02g08290
LOC_Os02g08310	---	---	---	---	---	---	---
LOC_Os02g08340	---	---	---	---	---	---	---
LOC_Os02g08390
LOC_Os02g08530	4328518	Q0E3C5 /// Q84P71	NP_001046099	NM_001052634	0006468 // protein phosphorylation // inferred from electronic annotation /// 0016310 // phosphorylation // inferred from electronic annotation	---	"0004672 // protein kinase activity // inferred from electronic annotation /// 0004674 // protein serine/threonine kinase activity // inferred from electronic annotation /// 0005524 // ATP binding // inferred from electronic annotation /// 0016301 // kinase activity // inferred from electronic annotation /// 0016772 // transferase activity, transferring phosphorus-containing groups // inferred fr…
LOC_Os02g09100	9272464	C7IYG2	NP_001172832	NM_001185903	0006418 // tRNA aminoacylation for protein translation // inferred from electronic annotation	0005737 // cytoplasm // inferred from electronic annotation	0000166 // nucleotide binding // inferred from electronic annotation /// 0003676 // nucleic acid binding // inferred from electronic annotation /// 0004812 // aminoacyl-tRNA ligase activity // inferred from electronic annotation /// 0005524 // ATP binding // inferred from electronic annotation /// 0008270 // zinc ion binding // inferred from electronic annotation /// 0046872 // metal ion binding …
LOC_Os02g09120	9268435	C7IYG3	NP_001172833	NM_001185904	0006412 // translation // inferred from electronic annotation /// 0006418 // tRNA aminoacylation for protein translation // inferred from electronic annotation /// 0006450 // regulation of translational fidelity // inferred from electronic annotation	0005737 // cytoplasm // inferred from electronic annotation	0000166 // nucleotide binding // inferred from electronic annotation /// 0002161 // aminoacyl-tRNA editing activity // inferred from electronic annotation /// 0004812 // aminoacyl-tRNA ligase activity // inferred from electronic annotation /// 0005524 // ATP binding // inferred from electronic annotation /// 0016874 // ligase activity // inferred from electronic annotation
LOC_Os02g09170	4328527	B7F7B9	NP_001046108	NM_001052643	0005985 // sucrose metabolic process // inferred from electronic annotation /// 0005986 // sucrose biosynthetic process // inferred from electronic annotation /// 0009058 // biosynthetic process // inferred from electronic annotation	0005886 // plasma membrane // inferred from electronic annotation	"0016740 // transferase activity // inferred from electronic annotation /// 0016757 // transferase activity, transferring glycosyl groups // inferred from electronic annotation /// 0046524 // sucrose-phosphate synthase activity // inferred from electronic annotation"
LOC_Os02g09190	4328529	Q0E3B4	NP_001046110	NM_001052645	0055114 // oxidation-reduction process // inferred from electronic annotation	---	"0004497 // monooxygenase activity // inferred from electronic annotation /// 0005506 // iron ion binding // inferred from electronic annotation /// 0009055 // electron carrier activity // inferred from electronic annotation /// 0016491 // oxidoreductase activity // inferred from electronic annotation /// 0016705 // oxidoreductase activity, acting on paired donors, with incorporation or reduction…
LOC_Os02g09210	---	---	---	---	---	---	---
LOC_Os02g09290	4328536	Q0E3A7	NP_001046117	NM_001052652	0055114 // oxidation-reduction process // inferred from electronic annotation	---	"0004497 // monooxygenase activity // inferred from electronic annotation /// 0005506 // iron ion binding // inferred from electronic annotation /// 0009055 // electron carrier activity // inferred from electronic annotation /// 0016491 // oxidoreductase activity // inferred from electronic annotation /// 0016705 // oxidoreductase activity, acting on paired donors, with incorporation or reduction…
LOC_Os02g09320	---	---	---	---	---	---	---
LOC_Os02g09550
LOC_Os02g09580	4328557	Q0E387	NP_001046137	NM_001052672	---	---	---
LOC_Os02g09620	4328561	Q6YUV1	NP_001046141	NM_001052676	0006629 // lipid metabolic process // inferred from electronic annotation	---	"0016787 // hydrolase activity // inferred from electronic annotation /// 0016788 // hydrolase activity, acting on ester bonds // inferred from electronic annotation"
LOC_Os02g09710	---	---	---	---	---	---	---
LOC_Os02g09720
LOC_Os02g09790	9272257	Q6YUT7	NP_001172839	NM_001185910	0006952 // defense response // inferred from electronic annotation	---	0043531 // ADP binding // inferred from electronic annotation
LOC_Os02g10060	4328597	Q7F8R2	NP_001046174	NM_001052709	---	0005634 // nucleus // inferred from electronic annotation	0003677 // DNA binding // inferred from electronic annotation
LOC_Os02g10120	4328603	C0L6J5 /// C0L6J6 /// Q6H7Q6	NP_001046180	NM_001052715	0006633 // fatty acid biosynthetic process // inferred from electronic annotation /// 0008610 // lipid biosynthetic process // inferred from electronic annotation /// 0031408 // oxylipin biosynthetic process // inferred from electronic annotation /// 0055114 // oxidation-reduction process // inferred from electronic annotation	---	"0005506 // iron ion binding // inferred from electronic annotation /// 0016165 // lipoxygenase activity // inferred from electronic annotation /// 0016491 // oxidoreductase activity // inferred from electronic annotation /// 0016702 // oxidoreductase activity, acting on single donors with incorporation of molecular oxygen, incorporation of two atoms of oxygen // inferred from electronic annotati…
LOC_Os02g10140	4328605	Q0E342	NP_001046182	NM_001052717	"0006355 // regulation of transcription, DNA-dependent // inferred from electronic annotation"	---	0003700 // sequence-specific DNA binding transcription factor activity // inferred from electronic annotation /// 0043565 // sequence-specific DNA binding // inferred from electronic annotation /// 0046983 // protein dimerization activity // inferred from electronic annotation
LOC_Os02g10270
LOC_Os02g10280
LOC_Os02g10360	---	---	---	---	---	---	---
LOC_Os02g10410	---	---	---	---	---	---	---
LOC_Os02g10450	4328627	Q6H741	NP_001046204	NM_001052739	---	---	---
LOC_Os02g10460	---	---	---	---	---	---	---
LOC_Os02g10560	---	---	---	---	---	---	---
LOC_Os02g10570	---	---	---	---	---	---	---
LOC_Os02g10670	---	---	---	---	---	---	---
LOC_Os02g10730	4328649	Q0E300	NP_001046224	NM_001052759	---	---	---
LOC_Os02g10780	4328654	Q6Z784	NP_001046228	NM_001052763	0016036 // cellular response to phosphate starvation // inferred from electronic annotation /// 0016036 // cellular response to phosphate starvation // inferred from expression pattern /// 0070417 // cellular response to cold // inferred from expression pattern /// 0080040 // positive regulation of cellular response to phosphate starvation // inferred from electronic annotation	0005634 // nucleus // inferred from direct assay /// 0005634 // nucleus // inferred from electronic annotation	---
LOC_Os02g10800	4328656	Q6Z782	NP_001046230	NM_001052765	0006810 // transport // inferred from electronic annotation /// 0006862 // nucleotide transport // inferred from electronic annotation /// 0055085 // transmembrane transport // inferred from electronic annotation	0009507 // chloroplast // inferred from electronic annotation /// 0009536 // plastid // inferred from electronic annotation /// 0016020 // membrane // inferred from electronic annotation /// 0016021 // integral to membrane // inferred from electronic annotation	0015215 // nucleotide transmembrane transporter activity // inferred from electronic annotation
LOC_Os02g10860	4328662	Q0E2Y8	NP_001046236	NM_001052771	"0006355 // regulation of transcription, DNA-dependent // inferred from electronic annotation"	0009536 // plastid // inferred from reviewed computational analysis	0003700 // sequence-specific DNA binding transcription factor activity // inferred from electronic annotation /// 0030246 // carbohydrate binding // inferred from electronic annotation /// 0043565 // sequence-specific DNA binding // inferred from electronic annotation /// 0046983 // protein dimerization activity // inferred from electronic annotation
LOC_Os02g10900	4328665	Q0E2Y5	NP_001046239	NM_001052774	0006952 // defense response // inferred from electronic annotation	0016023 // cytoplasmic membrane-bounded vesicle // inferred from reviewed computational analysis	0043531 // ADP binding // inferred from electronic annotation
LOC_Os02g11640	4328679	Q67TS1	NP_001046253	NM_001052788	0008152 // metabolic process // inferred from electronic annotation	---	"0016740 // transferase activity // inferred from electronic annotation /// 0016757 // transferase activity, transferring glycosyl groups // inferred from electronic annotation /// 0016758 // transferase activity, transferring hexosyl groups // inferred from electronic annotation"
LOC_Os02g11650
LOC_Os02g11660
LOC_Os02g11780	4328690	---	NP_001046260	NM_001052795	---	---	---
LOC_Os02g11820	---	---	---	---	---	---	---
LOC_Os02g11850	4324592	---	NP_001043487	NM_001050022	---	0016023 // cytoplasmic membrane-bounded vesicle // inferred from reviewed computational analysis	---
LOC_Os02g11870	4328696	Q6H8D3	NP_001046265	NM_001052800	---	---	---
LOC_Os02g11890
LOC_Os02g11950	---	---	---	---	---	---	---
LOC_Os02g11980
LOC_Os02g11990	---	---	---	---	---	---	---
LOC_Os02g12010	---	---	---	---	---	---	---
LOC_Os02g12040	---	---	---	---	---	---	---
LOC_Os02g12120
LOC_Os02g12130	---	---	---	---	---	---	---
LOC_Os02g12250	9269827	Q6H8B7	NP_001172857	NM_001185928	---	---	---
LOC_Os02g12260	---	---	---	---	---	---	---
LOC_Os02g12320
LOC_Os02g12330	---	---	---	---	---	---	---
LOC_Os02g12340	---	---	---	---	---	---	---
LOC_Os02g12360	4328718	Q0E2T9	NP_001046285	NM_001052820	---	---	---
LOC_Os02g12370	4328719	Q0E2T8	NP_001046286	NM_001052821	---	---	---
LOC_Os02g12380	4328720	Q0E2T7 /// Q6YV04 /// Q7Y0Y7	NP_001046287	NM_001052822	"0006351 // transcription, DNA-dependent // inferred from electronic annotation /// 0006355 // regulation of transcription, DNA-dependent // inferred from electronic annotation /// 0009294 // DNA mediated transformation // inferred from electronic annotation /// 0009861 // jasmonic acid and ethylene-dependent systemic resistance // inferred from electronic annotation /// 0016568 // chromatin modi…	0005634 // nucleus // inferred from electronic annotation /// 0009536 // plastid // inferred from reviewed computational analysis	0004407 // histone deacetylase activity // inferred from electronic annotation /// 0016787 // hydrolase activity // inferred from electronic annotation /// 0031078 // histone deacetylase activity (H3-K14 specific) // inferred from electronic annotation /// 0032041 // NAD-dependent histone deacetylase activity (H3-K14 specific) // inferred from electronic annotation /// 0032129 // histone deacetyl…
LOC_Os02g12400	4328722	Q6YV01	NP_001046288	NM_001052823	0006468 // protein phosphorylation // inferred from electronic annotation	---	"0000166 // nucleotide binding // inferred from electronic annotation /// 0004672 // protein kinase activity // inferred from electronic annotation /// 0004674 // protein serine/threonine kinase activity // inferred from electronic annotation /// 0005524 // ATP binding // inferred from electronic annotation /// 0016772 // transferase activity, transferring phosphorus-containing groups // inferred…
LOC_Os02g12420	4328724	Q6YUZ9	NP_001046291	NM_001052826	0006468 // protein phosphorylation // inferred from electronic annotation	---	"0004672 // protein kinase activity // inferred from electronic annotation /// 0004674 // protein serine/threonine kinase activity // inferred from electronic annotation /// 0005524 // ATP binding // inferred from electronic annotation /// 0016772 // transferase activity, transferring phosphorus-containing groups // inferred from electronic annotation"
LOC_Os02g12430
LOC_Os02g12450	---	---	---	---	---	---	---
LOC_Os02g12620
LOC_Os02g12630
LOC_Os02g12640	---	---	---	---	---	---	---
LOC_Os02g12660	4328739	Q6Z6L3	NP_001046304	NM_001052839	0006468 // protein phosphorylation // inferred from electronic annotation /// 0006950 // response to stress // inferred from electronic annotation /// 0016310 // phosphorylation // inferred from electronic annotation	---	"0004672 // protein kinase activity // inferred from electronic annotation /// 0004674 // protein serine/threonine kinase activity // inferred from electronic annotation /// 0005524 // ATP binding // inferred from electronic annotation /// 0016301 // kinase activity // inferred from electronic annotation /// 0016772 // transferase activity, transferring phosphorus-containing groups // inferred fr…
LOC_Os02g12680	4328742	Q0E2R7 /// Q6Z6L1	NP_001046307	NM_001052842	0006633 // fatty acid biosynthetic process // inferred from electronic annotation /// 0008610 // lipid biosynthetic process // inferred from electronic annotation /// 0009611 // response to wounding // inferred from electronic annotation /// 0009620 // response to fungus // inferred from electronic annotation /// 0009753 // response to jasmonic acid stimulus // inferred from electronic annotation…	0005739 // mitochondrion // inferred from electronic annotation /// 0009507 // chloroplast // inferred from electronic annotation /// 0009535 // chloroplast thylakoid membrane // inferred from electronic annotation /// 0009579 // thylakoid // inferred from electronic annotation /// 0009941 // chloroplast envelope // inferred from electronic annotation /// 0010287 // plastoglobule // inferred from…	"0004497 // monooxygenase activity // inferred from electronic annotation /// 0005506 // iron ion binding // inferred from electronic annotation /// 0009055 // electron carrier activity // inferred from electronic annotation /// 0009978 // allene oxide synthase activity // inferred from electronic annotation /// 0016705 // oxidoreductase activity, acting on paired donors, with incorporation or re…
LOC_Os02g12790	4328751	Q6YW48	NP_001046316	NM_001052851	"0006355 // regulation of transcription, DNA-dependent // inferred from electronic annotation"	---	0003700 // sequence-specific DNA binding transcription factor activity // inferred from electronic annotation /// 0008270 // zinc ion binding // inferred from electronic annotation /// 0043565 // sequence-specific DNA binding // inferred from electronic annotation
LOC_Os02g12820	9269769	C7IYQ3	NP_001172862	NM_001185933	---	---	---
LOC_Os02g12840	4328756	Q0E2Q3	NP_001046321	NM_001052856	0006412 // translation // inferred from electronic annotation /// 0006413 // translational initiation // inferred from electronic annotation	0005737 // cytoplasm // inferred from electronic annotation	0000166 // nucleotide binding // inferred from electronic annotation /// 0003676 // nucleic acid binding // inferred from electronic annotation /// 0003723 // RNA binding // inferred from electronic annotation /// 0003743 // translation initiation factor activity // inferred from electronic annotation /// 0004386 // helicase activity // inferred from electronic annotation /// 0005524 // ATP bindi…
LOC_Os02g12850	4328758	Q6YVH3	NP_001046322	NM_001052857	---	0030529 // ribonucleoprotein complex // inferred from electronic annotation	0000166 // nucleotide binding // inferred from electronic annotation /// 0003676 // nucleic acid binding // inferred from electronic annotation
LOC_Os02g12860	---	---	---	---	---	---	---
LOC_Os02g12880	4328760	---	NP_001046324	NM_001052859	---	---	---
LOC_Os02g12890	4328761	Q0E2P9	NP_001046325	NM_001052860	0055114 // oxidation-reduction process // inferred from electronic annotation	---	"0004497 // monooxygenase activity // inferred from electronic annotation /// 0005506 // iron ion binding // inferred from electronic annotation /// 0009055 // electron carrier activity // inferred from electronic annotation /// 0016491 // oxidoreductase activity // inferred from electronic annotation /// 0016705 // oxidoreductase activity, acting on paired donors, with incorporation or reduction…
LOC_Os02g12910
LOC_Os02g12950	---	---	---	---	---	---	---
LOC_Os02g12960	---	---	---	---	---	---	---
LOC_Os02g13010
LOC_Os02g13040	---	---	---	---	---	---	---
LOC_Os02g13160
LOC_Os02g13170
LOC_Os02g13210
LOC_Os02g13240
LOC_Os02g13250
LOC_Os02g13400	4328790	Q5G7J8	NP_001046352	NM_001052887	"0006351 // transcription, DNA-dependent // inferred from electronic annotation /// 0031123 // RNA 3'-end processing // inferred from electronic annotation /// 0043631 // RNA polyadenylation // inferred from electronic annotation"	0005634 // nucleus // inferred from electronic annotation	0003723 // RNA binding // inferred from electronic annotation /// 0004652 // polynucleotide adenylyltransferase activity // inferred from electronic annotation /// 0016740 // transferase activity // inferred from electronic annotation /// 0016779 // nucleotidyltransferase activity // inferred from electronic annotation
LOC_Os02g13420	9271199	B7F4D3 /// C7IYA1	NP_001172866	NM_001185937	---	0016023 // cytoplasmic membrane-bounded vesicle // inferred from reviewed computational analysis	---
LOC_Os02g13430	4328792	Q0E2M0 /// Q6H5Y7	NP_001046354	NM_001052889	0006468 // protein phosphorylation // inferred from electronic annotation /// 0016310 // phosphorylation // inferred from electronic annotation	0005886 // plasma membrane // inferred from electronic annotation /// 0016020 // membrane // inferred from electronic annotation	"0000166 // nucleotide binding // inferred from electronic annotation /// 0004672 // protein kinase activity // inferred from electronic annotation /// 0004674 // protein serine/threonine kinase activity // inferred from electronic annotation /// 0004872 // receptor activity // inferred from electronic annotation /// 0005524 // ATP binding // inferred from electronic annotation /// 0016301 // kin…
LOC_Os02g13460	---	---	---	---	---	---	---
LOC_Os02g13500
LOC_Os02g13510	4328793	---	NP_001046355	NM_001052890	---	---	---
LOC_Os02g13555
LOC_Os02g13620	---	---	---	---	---	---	---
LOC_Os02g13700	---	---	---	---	---	---	---
LOC_Os02g13730
LOC_Os02g13750
LOC_Os02g13770	4328807	Q0E2K6	NP_001046368	NM_001052903	---	---	---
LOC_Os02g13780	4328808	Q0E2K5	NP_001046369	NM_001052904	0006468 // protein phosphorylation // inferred from electronic annotation	0016023 // cytoplasmic membrane-bounded vesicle // inferred from reviewed computational analysis	"0000166 // nucleotide binding // inferred from electronic annotation /// 0004672 // protein kinase activity // inferred from electronic annotation /// 0004674 // protein serine/threonine kinase activity // inferred from electronic annotation /// 0005524 // ATP binding // inferred from electronic annotation /// 0016772 // transferase activity, transferring phosphorus-containing groups // inferred…
LOC_Os02g13785
LOC_Os02g13810	4328810	Q6EUG3	NP_001046371	NM_001052906	---	---	0008270 // zinc ion binding // inferred from electronic annotation /// 0046872 // metal ion binding // inferred from electronic annotation
LOC_Os02g13880	---	---	---	---	---	---	---
LOC_Os02g13930	9272443	C7IYB9	NP_001172871	NM_001185942	---	---	0003676 // nucleic acid binding // inferred from electronic annotation
LOC_Os02g14020
LOC_Os02g14080
LOC_Os02g14090	9271032	C7IYC6	NP_001172873	NM_001185944	---	---	---
LOC_Os02g14150
LOC_Os02g14210
LOC_Os02g14220
LOC_Os02g14260
LOC_Os02g14280
LOC_Os02g14360
LOC_Os02g14370
LOC_Os02g14390
LOC_Os02g14400
LOC_Os02g14410
LOC_Os02g14430	4328841	Q6ER51	NP_001046400	NM_001052935	0006979 // response to oxidative stress // inferred from electronic annotation /// 0055114 // oxidation-reduction process // inferred from electronic annotation	---	0004601 // peroxidase activity // inferred from electronic annotation /// 0016491 // oxidoreductase activity // inferred from electronic annotation /// 0020037 // heme binding // inferred from electronic annotation /// 0046872 // metal ion binding // inferred from electronic annotation
LOC_Os02g14440	4328842	Q6ER49	NP_001046401	NM_001052936	0006979 // response to oxidative stress // inferred from electronic annotation /// 0055114 // oxidation-reduction process // inferred from electronic annotation	---	0004601 // peroxidase activity // inferred from electronic annotation /// 0016491 // oxidoreductase activity // inferred from electronic annotation /// 0020037 // heme binding // inferred from electronic annotation /// 0046872 // metal ion binding // inferred from electronic annotation
LOC_Os02g14460
LOC_Os02g14580
LOC_Os02g14590
LOC_Os02g14620	---	---	---	---	---	---	---
LOC_Os02g14680	4328853	Q6ESV8	NP_001046411	NM_001052946	0006805 // xenobiotic metabolic process // inferred from electronic annotation /// 0008152 // metabolic process // inferred from electronic annotation /// 0009636 // response to toxin // inferred from electronic annotation /// 0009651 // response to salt stress // inferred from electronic annotation /// 0042178 // xenobiotic catabolic process // inferred from electronic annotation	---	"0016740 // transferase activity // inferred from electronic annotation /// 0016757 // transferase activity, transferring glycosyl groups // inferred from electronic annotation /// 0016758 // transferase activity, transferring hexosyl groups // inferred from electronic annotation /// 0035251 // UDP-glucosyltransferase activity // inferred from electronic annotation /// 0080043 // quercetin 3-O-gl…
LOC_Os02g14810	---	---	---	---	---	---	---
LOC_Os02g14830	---	---	---	---	---	---	---
LOC_Os02g14870	---	---	---	---	---	---	---
LOC_Os02g14880	---	---	---	---	---	---	---
LOC_Os02g14890	4328869	Q6K3S1	NP_001046427	NM_001052962	---	---	---
LOC_Os02g14900	---	---	---	---	---	---	---
LOC_Os02g14970	---	---	---	---	---	---	---
LOC_Os02g14990
LOC_Os02g15030	---	---	---	---	---	---	---
LOC_Os02g15060	---	---	---	---	---	---	---
LOC_Os02g15080	---	---	---	---	---	---	---
LOC_Os02g15310	4328900	Q6K542 /// Q9FR79	NP_001046448	NM_001052983	0006979 // response to oxidative stress // inferred from electronic annotation	0016607 // nuclear speck // inferred from electronic annotation	0000166 // nucleotide binding // inferred from electronic annotation /// 0003676 // nucleic acid binding // inferred from electronic annotation /// 0042802 // identical protein binding // inferred from electronic annotation
LOC_Os02g15360	4328904	Q0E2C2	NP_001046452	NM_001052987	0008152 // metabolic process // inferred from electronic annotation	---	0003824 // catalytic activity // inferred from electronic annotation
LOC_Os02g15370	---	---	---	---	---	---	---
LOC_Os02g15380
LOC_Os02g15390	---	---	---	---	---	---	---
LOC_Os02g15420
LOC_Os02g15430	4328906	Q6K526	NP_001046454	NM_001052989	---	---	---
LOC_Os02g15510	---	---	---	---	---	---	---
LOC_Os02g15520	9272733	A3A558	NP_001172881	NM_001185952	---	---	0003676 // nucleic acid binding // inferred from electronic annotation /// 0003677 // DNA binding // inferred from electronic annotation /// 0046983 // protein dimerization activity // inferred from electronic annotation
LOC_Os02g15560
LOC_Os02g15570	---	---	---	---	---	---	---
LOC_Os02g15680	---	---	---	---	---	---	---
LOC_Os02g15700	4328921	Q6EN34	NP_001046469	NM_001053004	---	---	---
LOC_Os02g15710	4328923	Q6EN30	NP_001046471	NM_001053006	---	---	0005507 // copper ion binding // inferred from electronic annotation /// 0009055 // electron carrier activity // inferred from electronic annotation
LOC_Os02g15720
LOC_Os02g15730	9268197	Q6ETQ9	NP_001172886	NM_001185957	---	---	0005507 // copper ion binding // inferred from electronic annotation /// 0009055 // electron carrier activity // inferred from electronic annotation
LOC_Os02g15750	4328925	---	NP_001046473	NM_001053008	---	---	---
LOC_Os02g15770
LOC_Os02g15830
LOC_Os02g15860	4328929	Q6K249	NP_001046476	NM_001053011	---	---	---
LOC_Os02g15910	---	---	---	---	---	---	---
LOC_Os02g15920	---	---	---	---	---	---	---
LOC_Os02g16050
LOC_Os02g16190
LOC_Os02g16200
LOC_Os02g16240	---	---	---	---	---	---	---
LOC_Os02g16270	4328946	Q6EPC5	NP_001046492	NM_001053027	0006952 // defense response // inferred from electronic annotation	---	0043531 // ADP binding // inferred from electronic annotation
LOC_Os02g16400
LOC_Os02g16460
LOC_Os02g16480	---	---	---	---	---	---	---
LOC_Os02g16510
LOC_Os02g16580
LOC_Os02g16590
LOC_Os02g16670
LOC_Os02g16690	4328964	---	NP_001046508	NM_001053043	---	0016023 // cytoplasmic membrane-bounded vesicle // inferred from reviewed computational analysis	---
LOC_Os02g16740	---	---	---	---	---	---	---
LOC_Os02g16770	---	---	---	---	---	---	---
LOC_Os02g16950
LOC_Os02g16960
LOC_Os02g16990
LOC_Os02g17140
LOC_Os02g17360	4328994	Q6K7U1	NP_001046533	NM_001053068	---	---	---
LOC_Os02g17390	4328997	Q0E238 /// Q8W1L6	NP_001046536	NM_001053071	0006629 // lipid metabolic process // inferred from electronic annotation /// 0006631 // fatty acid metabolic process // inferred from electronic annotation /// 0006635 // fatty acid beta-oxidation // inferred from direct assay /// 0006635 // fatty acid beta-oxidation // inferred from electronic annotation /// 0008152 // metabolic process // inferred from electronic annotation /// 0055114 // oxid…	0005737 // cytoplasm // inferred from electronic annotation /// 0005777 // peroxisome // inferred from electronic annotation /// 0005777 // peroxisome // non-traceable author statement /// 0005856 // cytoskeleton // inferred from electronic annotation /// 0005874 // microtubule // inferred from electronic annotation	"0000166 // nucleotide binding // inferred from electronic annotation /// 0003723 // RNA binding // inferred from electronic annotation /// 0003729 // mRNA binding // inferred from direct assay /// 0003824 // catalytic activity // inferred from electronic annotation /// 0003857 // 3-hydroxyacyl-CoA dehydrogenase activity // inferred from electronic annotation /// 0004165 // dodecenoyl-CoA delta-i…
LOC_Os02g17410	---	---	---	---	---	---	---
LOC_Os02g17420
LOC_Os02g17430
LOC_Os02g17450	---	---	---	---	---	---	---
LOC_Os02g17460	9267410	C7IYH2	NP_001172895	NM_001185966	---	---	---
LOC_Os02g17580	---	---	---	---	---	---	---
LOC_Os02g17600
LOC_Os02g17670
LOC_Os02g17680	4329008	Q0E228	NP_001046546	NM_001053081	---	---	---
LOC_Os02g17690	---	---	---	---	---	---	---
LOC_Os02g17710	4329010	Q6ERN9	NP_001046548	NM_001053083	---	---	---
LOC_Os02g17720
LOC_Os02g17760	4329011	Q0E225	NP_001046549	NM_001053084	0055114 // oxidation-reduction process // inferred from electronic annotation	0016023 // cytoplasmic membrane-bounded vesicle // inferred from reviewed computational analysis	"0004497 // monooxygenase activity // inferred from electronic annotation /// 0005506 // iron ion binding // inferred from electronic annotation /// 0009055 // electron carrier activity // inferred from electronic annotation /// 0016491 // oxidoreductase activity // inferred from electronic annotation /// 0016705 // oxidoreductase activity, acting on paired donors, with incorporation or reduction…
LOC_Os02g17860	---	---	---	---	---	---	---
LOC_Os02g17960
LOC_Os02g17980
LOC_Os02g18040
LOC_Os02g18070	4329026	---	NP_001046562	NM_001053097	---	---	---
LOC_Os02g18080	4329027	Q6K3C7	NP_001046563	NM_001053098	0006952 // defense response // inferred from electronic annotation	---	0043531 // ADP binding // inferred from electronic annotation
LOC_Os02g18090	4329028	Q6K3C6	NP_001046564	NM_001053099	---	---	---
LOC_Os02g18140	4329029	Q0E209	NP_001046565	NM_001053100	0006952 // defense response // inferred from electronic annotation	---	0043531 // ADP binding // inferred from electronic annotation
LOC_Os02g18170	---	---	---	---	---	---	---
LOC_Os02g18200
LOC_Os02g18210
LOC_Os02g18270
LOC_Os02g18280
LOC_Os02g18290
LOC_Os02g18300	---	---	---	---	---	---	---
LOC_Os02g18330
LOC_Os02g18340
LOC_Os02g18360
LOC_Os02g18390	4329035	Q6K4T0	NP_001046571	NM_001053106	---	---	---
LOC_Os02g18440
LOC_Os02g18460	9267149	Q6KA60	NP_001172901	NM_001185972	"0006355 // regulation of transcription, DNA-dependent // inferred from electronic annotation"	---	0003677 // DNA binding // inferred from electronic annotation
LOC_Os02g18470	---	---	---	---	---	---	---
LOC_Os02g18500	---	---	---	---	---	---	---
LOC_Os02g18510	4329040	Q0E1Z8	NP_001046576	NM_001053111	0015996 // chlorophyll catabolic process // inferred from electronic annotation	---	0043531 // ADP binding // inferred from electronic annotation /// 0047746 // chlorophyllase activity // inferred from electronic annotation
LOC_Os02g18515
LOC_Os02g18520
LOC_Os02g18530	---	---	---	---	---	---	---
LOC_Os02g18560
LOC_Os02g18590
LOC_Os02g18600
LOC_Os02g18630	4329043	Q0E1Z5	NP_001046579	NM_001053114	---	---	---
LOC_Os02g18760
LOC_Os02g19090
LOC_Os02g19100
LOC_Os02g19110	---	---	---	---	---	---	---
LOC_Os02g19230	---	---	---	---	---	---	---
LOC_Os02g19270
LOC_Os02g19280	---	---	---	---	---	---	---
LOC_Os02g19300
LOC_Os02g19310
LOC_Os02g19360
LOC_Os02g19370
LOC_Os02g19390
LOC_Os02g19400
LOC_Os02g19450	---	---	---	---	---	---	---
LOC_Os02g19480
LOC_Os02g19520
LOC_Os02g19530	---	---	---	---	---	---	---
LOC_Os02g19570
LOC_Os02g19600	---	---	---	---	---	---	---
LOC_Os02g19620
LOC_Os02g19640	4329087	Q6K4R6	NP_001046615	NM_001053150	---	---	---
LOC_Os02g19680	---	---	---	---	---	---	---
LOC_Os02g19720
LOC_Os02g19730
LOC_Os02g19750	---	---	---	---	---	---	---
LOC_Os02g19830
LOC_Os02g19840
LOC_Os02g19990	4329102	Q6K5U2	NP_001046629	NM_001053164	---	0005783 // endoplasmic reticulum // inferred from electronic annotation	---
LOC_Os02g20000	---	---	---	---	---	---	---
LOC_Os02g20010
LOC_Os02g20020
LOC_Os02g20100
LOC_Os02g20110
LOC_Os02g20120
LOC_Os02g20150	---	---	---	---	---	---	---
LOC_Os02g20240
LOC_Os02g20420
LOC_Os02g20450	---	---	---	---	---	---	---
LOC_Os02g20480	---	---	---	---	---	---	---
LOC_Os02g20520	---	---	---	---	---	---	---
LOC_Os02g20570
LOC_Os02g20640
LOC_Os02g20650
LOC_Os02g20660
LOC_Os02g20670
LOC_Os02g20690	---	---	---	---	---	---	---
LOC_Os02g20760
LOC_Os02g20800
LOC_Os02g20810
LOC_Os02g20830
LOC_Os02g20840
LOC_Os02g20880
LOC_Os02g20890
LOC_Os02g20920
LOC_Os02g20980	4329138	Q0E1R5	NP_001046659	NM_001053194	---	0009536 // plastid // inferred from reviewed computational analysis	---
LOC_Os02g21030	---	---	---	---	---	---	---
LOC_Os02g21050
LOC_Os02g21060
LOC_Os02g21130
LOC_Os02g21140
LOC_Os02g21150
LOC_Os02g21190	9266913	C7IY45	NP_001172921	NM_001185992	---	---	---
LOC_Os02g21290	---	---	---	---	---	---	---
LOC_Os02g21400
LOC_Os02g21470	4329161	Q6EQW8	NP_001046681	NM_001053216	---	---	---
LOC_Os02g21510	4329164	Q6EQW4	NP_001046683	NM_001053218	---	---	---
LOC_Os02g21540	---	---	---	---	---	---	---
LOC_Os02g21550	4329166	Q0E1N9 /// Q6EQV9	NP_001046685	NM_001053220	0055114 // oxidation-reduction process // inferred from electronic annotation	---	"0016491 // oxidoreductase activity // inferred from electronic annotation /// 0016706 // oxidoreductase activity, acting on paired donors, with incorporation or reduction of molecular oxygen, 2-oxoglutarate as one donor, and incorporation of one atom each of oxygen into both donors // inferred from electronic annotation"
LOC_Os02g21560
LOC_Os02g21570
LOC_Os02g21650	4329170	Q6ER68	NP_001046689	NM_001053224	0006886 // intracellular protein transport // inferred from electronic annotation	0005783 // endoplasmic reticulum // inferred from electronic annotation /// 0005886 // plasma membrane // inferred from electronic annotation /// 0016021 // integral to membrane // inferred from electronic annotation	---
LOC_Os02g21680	---	---	---	---	---	---	---
LOC_Os02g21760	---	---	---	---	---	---	---
LOC_Os02g21780
LOC_Os02g21810	4329175	Q6Z6U3	NP_001046693	NM_001053228	0032259 // methylation // inferred from electronic annotation /// 0055114 // oxidation-reduction process // inferred from electronic annotation	---	"0004497 // monooxygenase activity // inferred from electronic annotation /// 0005506 // iron ion binding // inferred from electronic annotation /// 0008168 // methyltransferase activity // inferred from electronic annotation /// 0009055 // electron carrier activity // inferred from electronic annotation /// 0016491 // oxidoreductase activity // inferred from electronic annotation /// 0016705 // …
LOC_Os02g21840
LOC_Os02g21870
LOC_Os02g21950
LOC_Os02g22080
LOC_Os02g22120	---	---	---	---	---	---	---
LOC_Os02g22180
LOC_Os02g22240
LOC_Os02g22250
LOC_Os02g22310
LOC_Os02g22450	---	---	---	---	---	---	---
LOC_Os02g22500
LOC_Os02g22510
LOC_Os02g22530
LOC_Os02g22550
LOC_Os02g22570
LOC_Os02g22610
LOC_Os02g22630
LOC_Os02g22640
LOC_Os02g22700
LOC_Os02g22740
LOC_Os02g22760
LOC_Os02g22790
LOC_Os02g22810
LOC_Os02g22820
LOC_Os02g23826	4329218	Q0E1J3	NP_001046731	NM_001053266	---	---	---
LOC_Os02g23827
LOC_Os02g23840
LOC_Os02g23850
LOC_Os02g23860
LOC_Os02g23910	---	---	---	---	---	---	---
LOC_Os02g24040
LOC_Os02g24090	---	---	---	---	---	---	---
LOC_Os02g24100
LOC_Os02g24170
LOC_Os02g24230
LOC_Os02g24280
LOC_Os02g24310
LOC_Os02g24340	---	---	---	---	---	---	---
LOC_Os02g24390	---	---	---	---	---	---	---
LOC_Os02g24410
LOC_Os02g24420
LOC_Os02g24490
LOC_Os02g24540
LOC_Os02g24670
LOC_Os02g24730
LOC_Os02g24770
LOC_Os02g24780
LOC_Os02g24800
LOC_Os02g24850
LOC_Os02g24860
LOC_Os02g24890
LOC_Os02g24920	---	---	---	---	---	---	---
LOC_Os02g24970
LOC_Os02g25040
LOC_Os02g25070	---	---	---	---	---	---	---
LOC_Os02g25110
LOC_Os02g25140
LOC_Os02g25160	---	---	---	---	---	---	---
LOC_Os02g25170
LOC_Os02g25180
LOC_Os02g25220	---	---	---	---	---	---	---
LOC_Os02g25260
LOC_Os02g25430
LOC_Os02g25490
LOC_Os02g25500
LOC_Os02g25520
LOC_Os02g25540
LOC_Os02g25560
LOC_Os02g25630	---	---	---	---	---	---	---
LOC_Os02g25670
LOC_Os02g25720
LOC_Os02g25740
LOC_Os02g25760
LOC_Os02g25770
LOC_Os02g25810
LOC_Os02g25850
LOC_Os02g25880
LOC_Os02g25930
LOC_Os02g25940
LOC_Os02g25970
LOC_Os02g26014	9267316	C7IY27	NP_001172945	NM_001186016	---	---	0000287 // magnesium ion binding // inferred from electronic annotation /// 0010333 // terpene synthase activity // inferred from electronic annotation /// 0016829 // lyase activity // inferred from electronic annotation
LOC_Os02g26040
LOC_Os02g26050
LOC_Os02g26070	---	---	---	---	---	---	---
LOC_Os02g26130	---	---	---	---	---	---	---
LOC_Os02g26150	---	---	---	---	---	---	---
LOC_Os02g26160	4329292	Q0E1D9	NP_001046785	NM_001053320	0006468 // protein phosphorylation // inferred from electronic annotation	---	"0004672 // protein kinase activity // inferred from electronic annotation /// 0004674 // protein serine/threonine kinase activity // inferred from electronic annotation /// 0005524 // ATP binding // inferred from electronic annotation /// 0016772 // transferase activity, transferring phosphorus-containing groups // inferred from electronic annotation /// 0030246 // carbohydrate binding // inferr…
LOC_Os02g26190
LOC_Os02g26200	---	---	---	---	---	---	---
LOC_Os02g26230	---	---	---	---	---	---	---
LOC_Os02g26240
LOC_Os02g26250
LOC_Os02g26270
LOC_Os02g26280	---	---	---	---	---	---	---
LOC_Os02g26420
LOC_Os02g26490
LOC_Os02g26540
LOC_Os02g26570
LOC_Os02g26614	9271599	---	NP_001172953	NM_001186024	---	---	---
LOC_Os02g26630
LOC_Os02g26640	---	---	---	---	---	---	---
LOC_Os02g26690
LOC_Os02g26740
LOC_Os02g26750
LOC_Os02g26780	---	---	---	---	---	---	---
LOC_Os02g26800
LOC_Os02g26910
LOC_Os02g26920
LOC_Os02g27000	4329338	Q6K8H1	NP_001046827	NM_001053362	---	0016020 // membrane // inferred from electronic annotation	0005524 // ATP binding // inferred from electronic annotation
LOC_Os02g27010
LOC_Os02g27020	---	---	---	---	---	---	---
LOC_Os02g27040	---	---	---	---	---	---	---
LOC_Os02g27090
LOC_Os02g27120
LOC_Os02g27160
LOC_Os02g27200	4329346	Q6K7M5	NP_001046834	NM_001053369	0008152 // metabolic process // inferred from electronic annotation /// 0055114 // oxidation-reduction process // inferred from electronic annotation	---	0004497 // monooxygenase activity // inferred from electronic annotation /// 0016491 // oxidoreductase activity // inferred from electronic annotation
LOC_Os02g27310	9266813	C7IYN2	NP_001172960	NM_001186031	0006468 // protein phosphorylation // inferred from electronic annotation	0005576 // extracellular region // inferred from electronic annotation	"0000166 // nucleotide binding // inferred from electronic annotation /// 0004672 // protein kinase activity // inferred from electronic annotation /// 0004674 // protein serine/threonine kinase activity // inferred from electronic annotation /// 0005524 // ATP binding // inferred from electronic annotation /// 0016772 // transferase activity, transferring phosphorus-containing groups // inferred…
LOC_Os02g27340	---	---	---	---	---	---	---
LOC_Os02g27350	---	---	---	---	---	---	---
LOC_Os02g27420
LOC_Os02g27450	---	---	---	---	---	---	---
LOC_Os02g27480	4329355	---	NP_001046842	NM_001053377	---	---	---
LOC_Os02g27500	---	---	---	---	---	---	---
LOC_Os02g27550	---	---	---	---	---	---	---
LOC_Os02g27630
LOC_Os02g27640
LOC_Os02g27650
LOC_Os02g27690	---	---	---	---	---	---	---
LOC_Os02g27720
LOC_Os02g27740	9272576	---	NP_001172964	NM_001186035	---	---	---
LOC_Os02g27750
LOC_Os02g27780	---	---	---	---	---	---	---
LOC_Os02g27790	9272713	C7IYP7	NP_001172965	NM_001186036	---	---	---
LOC_Os02g27830	4348515	---	NP_001064496	NM_001071031	---	---	---
LOC_Os02g27840
LOC_Os02g27850
LOC_Os02g27870	4329364	Q0E175	NP_001046849	NM_001053384	---	---	---
LOC_Os02g27890
LOC_Os02g27900	---	---	---	---	---	---	---
LOC_Os02g28010
LOC_Os02g28020
LOC_Os02g28050	---	---	---	---	---	---	---
LOC_Os02g28074	4329368	Q6K2K5	NP_001046853	NM_001053388	---	---	---
LOC_Os02g28100
LOC_Os02g28210	---	---	---	---	---	---	---
LOC_Os02g28280	---	---	---	---	---	---	---
[truncated: 11,911 more rows]

## Sheet: Table S4
Table S4. List of the drought stress related genes
Gene ID	Species	Genome Version	Gene Title	RefSeq Protein ID
LOC_Os02g40240	Oryza sativa	Chr2:24352978-24354414 (+) // 74.77 //	Os02g0615800	NM_001053967
LOC_Os01g43650	Oryza sativa	Chr1:25009452-25012233 (+) // 95.43 //	Os01g0626400	NM_001050163
LOC_Os08g43334	Oryza sativa	Chr8:27380057-27380999 (-) // 82.82 //	Os08g0546800	NM_001068958
LOC_Os08g36790	Oryza sativa	Chr8:23234447-23240842 (+) // 95.77 //	Os08g0472000	NM_001068553
LOC_Os08g35240	Oryza sativa	Chr8:22236518-22237250 (+) // 100.0 //	---	---
LOC_Os03g08170	Oryza sativa	Chr3:4173177-4179248 (+) // 99.5 //	Os03g0179400	NM_001055691
LOC_Os04g32620	Oryza sativa	Chr4:19651664-19654024 (+) // 96.07 //	Os04g0398000	NM_001059204
LOC_Os01g39770	Oryza sativa	Chr1:22427834-22430370 (+) // 97.63 //	Os01g0579600	NM_001185505
LOC_Os11g10590	Oryza sativa	---	---	---
LOC_Os04g58020	Oryza sativa	Chr4:34555135-34559408 (-) // 99.57 //	Os04g0676700	NM_001060793
LOC_Os11g05160	Oryza sativa	Chr11:2271009-2274079 (+) // 99.82 //	Os11g0149100	NM_001072285
LOC_Os07g37090	Oryza sativa	Chr7:22222299-22223336 (-) // 100.0 //	Os07g0556800	NM_001066499
LOC_Os03g12390	Oryza sativa	Chr3:6545148-6546419 (-) // 95.35 //	Os03g0225100	NM_001055965
LOC_Os05g04550	Oryza sativa	Chr5:2113594-2117110 (-) // 100.0 //	Os05g0136200	NM_001061113
LOC_Os05g15530	Oryza sativa	Chr5:8785483-8787592 (-) // 99.61 //	Os05g0244700	NM_001061548
LOC_Os09g36420	Oryza sativa	---	---	---
LOC_Os01g10840	Oryza sativa	Chr1:5774291-5778325 (-) // 96.19 //	Os01g0205700	NM_001048876
LOC_Os08g43210	Oryza sativa	Chr8:27324523-27325279 (-) // 100.0 //	Os08g0545500	NM_001068950
LOC_Os05g27930	Oryza sativa	Chr5:16297047-16300332 (-) // 96.65 //	Os05g0346200	NM_001061795
LOC_Os05g25770	Oryza sativa	Chr5:14991578-14993800 (+) // 97.51 //	Os05g0322900	NM_001061727
LOC_Os06g43660	Oryza sativa	Chr6:26272916-26278664 (+) // 99.31 //	Os06g0644200	NM_001064719
LOC_Os12g38180	Oryza sativa	Chr12:23442170-23447194 (+) // 99.92 //	Os12g0569700	NM_001190087
LOC_Os05g46480	Oryza sativa	Chr5:26927606-26928883 (+) // 95.69 //	Os05g0542500	NM_001062730
LOC_Os11g05640	Oryza sativa	Chr11:2561034-2563206 (+) // 100.0 //	---	---
LOC_Os04g34600	Oryza sativa	Chr4:20934847-20936048 (-) // 67.16 //	Os04g0423400	NM_001187007
LOC_Os06g10880	Oryza sativa	Chr6:5677156-5682033 (+) // 99.87 //	Os06g0211200	NM_001063653
LOC_Os01g04330	Oryza sativa	Chr1:1931015-1933141 (-) // 99.19 //	Os01g0135700	NM_001048485
LOC_Os04g55920	Oryza sativa	Chr4:33306465-33310231 (+) // 93.72 //	Os04g0653000	NM_001060638
LOC_Os03g53020	Oryza sativa	Chr3:30406829-30409447 (+) // 97.83 //	Os03g0741100	NM_001057756
LOC_Os03g64080	Oryza sativa	---	---	---
LOC_Os06g14030	Oryza sativa	Chr6:7799392-7806427 (-) // 100.0 //	Os06g0250600	NM_001063828
LOC_Os01g53600	Oryza sativa	Chr1:30775139-30779273 (-) // 100.0 //	Os01g0737800	NM_001050718
LOC_Os09g19400	Oryza sativa	Chr9:11611280-11616750 (-) // 98.64 //	---	---
LOC_Os01g53920	Oryza sativa	Chr1:31006025-31008910 (+) // 99.93 //	Os01g0742400	NM_001050748
LOC_Os06g44860	Oryza sativa	Chr6:27115411-27116982 (+) // 100.0 //	Os06g0659100	NM_001064796
LOC_Os10g30760	Oryza sativa	Chr10:16021885-16024505 (-) // 98.52 //	---	---
LOC_Os03g44150	Oryza sativa	Chr3:24810069-24818047 (-) // 96.53 //	Os03g0643300	NM_001057288
LOC_Os08g36500	Oryza sativa	---	---	---
LOC_Os08g28710	Oryza sativa	Chr8:17559579-17560192 (-) // 99.84 //	---	---

## Sheet: Table S5
Table S5. List of primers used for RT-qPCR analysis
No.	Gene ID	Primer (Pair)	Amplication Size（bp）
1	Ubiquitin	CAAGATGATCTGCCGCAAATGC	148
		TTTAACCAGTCCATGAACCCG
2	LOC_Os06g14030	GATGGCATCTTCCAGGACTTCG	62
		CTCGTCCATAACCGATACCACTTG
3	LOC_Os05g15530	CGATCCATCGATGATGGTCATCCC	97
		ATACAGGTACCCGTCGGAAAGC
4	LOC_Os11g05160	TGTCGTTGGTGGTGTAGTAGCTG	60
		ACAATCACCTGAATAGGGCTTGCG
5	LOC_Os01g43650	ACTCCAAGAAACCGAACAAGCC	92
		GTGATCAACCTCGCTCTTGGTG
